# Supplementary material for: Bis{(E)-3-[(diethyl­methyl­ammonio)meth­yl]-N-[3-(N,N-dimethyl­sulfamo­yl)-1-methyl­pyridin-4-yl­idene]-4-methoxy­anilinium} tetra­iodide penta­hydrate
Source: Acta Crystallogr Sect E Struct Rep Online. 2009 Jan 10;65(Pt 2):o283–4. doi: 10.1107/S1600536809000324 (PMC2968188; doi:10.1107/S1600536809000324)
Supplement: Supplementary file 2 [file e-65-0o283-Isup2.hkl]

#
# h,k,l, Fc-squared, Fo-squared, sigma(Fo-squared) and status flag
#
data_I
_shelx_title ' fc01tp1n in P-1'
_shelx_refln_list_code          4
_shelx_F_calc_maximum      492.96
_exptl_crystal_F_000      1436.00
_reflns_d_resolution_high  0.7991
 
loop_
 _symmetry_equiv_pos_as_xyz
 'x, y, z'
 '-x, -y, -z'
 
_cell_length_a    12.7930
_cell_length_b    13.5539
_cell_length_c    16.8386
_cell_angle_alpha  96.670
_cell_angle_beta   97.667
_cell_angle_gamma  98.224
 
_shelx_F_squared_multiplier     1.000
 
loop_
 _refln_index_h
 _refln_index_k
 _refln_index_l
 _refln_F_squared_calc
 _refln_F_squared_meas
 _refln_F_squared_sigma
 _refln_observed_status
   1   0   0      508.29      470.51     23.53 o
   2   0   0    16399.88    16570.34    210.84 o
   3   0   0    70244.58    67350.12    730.19 o
   4   0   0    20055.60    18547.68    234.66 o
   5   0   0    52047.10    51952.79    569.97 o
   6   0   0     9163.00     9674.96    158.43 o
   7   0   0    21250.46    20730.79    298.98 o
   8   0   0     5827.45     5475.20    144.73 o
   9   0   0    10813.53    11173.16    304.94 o
  10   0   0     1604.75     1689.67    147.11 o
  11   0   0     1145.72     1197.72    153.07 o
  12   0   0     1975.48     1839.76    224.54 o
  13   0   0     1009.32      958.89    226.62 o
  14   0   0     1125.43     1128.93    271.29 o
  15   0   0       18.18      136.69    187.31 o
 -15   1   0     6646.28     6647.61    546.15 o
 -14   1   0      401.51      171.83    168.55 o
 -13   1   0     9539.16     9185.39    569.38 o
 -12   1   0     3585.50     3438.31    289.75 o
 -11   1   0     2356.80     2669.11    207.86 o
 -10   1   0    14732.24    14351.49    369.56 o
  -9   1   0        1.30        9.53     47.65 o
  -8   1   0    10413.98    10934.92    206.97 o
  -7   1   0     3170.16     2957.07    100.06 o
  -6   1   0    14197.66    13654.06    213.81 o
  -5   1   0     1419.43     1432.97     55.39 o
  -4   1   0     7213.82     6735.76    114.05 o
  -3   1   0     8225.87     8428.70    120.31 o
  -2   1   0    38702.38    37786.23    439.54 o
  -1   1   0     2525.45     2380.55     44.07 o
   1   1   0     5122.00     4683.97     67.60 o
   2   1   0     4650.48     4060.10     74.75 o
   3   1   0     2212.22     2297.17     58.96 o
   4   1   0     1692.18     1787.05     59.86 o
   5   1   0     1078.35     1008.92     50.33 o
   6   1   0    10759.59    10795.26    178.97 o
   7   1   0     1626.88     1592.59     76.53 o
   8   1   0     6555.30     6889.71    165.57 o
   9   1   0    12106.28    11779.46    393.09 o
  10   1   0     2972.59     3008.29    205.77 o
  11   1   0     3990.57     4635.43    314.17 o
  12   1   0      318.02      115.25    125.07 o
  13   1   0     5040.34     5248.88    361.22 o
  14   1   0     1276.64      994.63    211.13 o
  15   1   0     1281.39     1130.72    272.78 o
 -15   2   0      848.99      691.47    240.02 o
 -14   2   0      676.47      703.38    214.71 o
 -13   2   0     3771.22     2971.07    354.97 o
 -12   2   0      975.01      826.67    143.83 o
 -11   2   0     2820.41     2901.98    190.59 o
 -10   2   0     3090.77     3184.29    171.83 o
  -9   2   0    17120.91    17617.37    412.14 o
  -8   2   0      912.80      946.38     69.39 o
  -7   2   0    20302.72    19877.02    317.45 o
  -6   2   0    67828.62    69819.41    859.13 o
  -5   2   0     2396.53     2338.26     69.68 o
  -4   2   0   154457.86   149808.42   1826.66 o
  -3   2   0     8744.56     8530.85    132.52 o
  -2   2   0    75612.21    78297.25    995.22 o
  -1   2   0    21051.92    22695.02    293.33 o
   0   2   0    46076.32    46427.55    602.43 o
   1   2   0    13525.43    14901.81    196.24 o
   2   2   0      847.89      746.56     32.76 o
   3   2   0   243012.59   220988.44   2394.55 o
   4   2   0     2626.74     2592.87     72.36 o
   5   2   0    17581.58    17386.58    248.06 o
   6   2   0    11483.97    11191.92    197.73 o
   7   2   0     9225.05     8925.12    178.08 o
   8   2   0     4525.20     4670.27    140.86 o
   9   2   0        4.64       47.94     60.75 o
  10   2   0     6251.11     6076.74    258.19 o
  11   2   0      359.06      204.58    107.21 o
  12   2   0      735.25      876.40    154.85 o
  13   2   0     1839.63     1930.59    260.87 o
  14   2   0     4539.82     4686.65    463.36 o
  15   2   0      297.59      150.98    172.72 o
 -15   3   0     5746.11     5020.18    686.71 o
 -14   3   0     2733.47     3020.80    305.24 o
 -13   3   0        7.15       51.22    116.73 o
 -12   3   0     8431.05     8861.10    372.24 o
 -11   3   0      479.23      399.04    136.69 o
 -10   3   0     6293.04     6448.09    293.33 o
  -9   3   0     8762.39     8328.94    278.14 o
  -8   3   0     6939.94     7620.20    173.31 o
  -7   3   0     7947.16     8157.42    191.18 o
  -6   3   0     4251.99     4805.47    119.71 o
  -5   3   0     2627.87     2719.73     85.76 o
  -4   3   0      262.98      300.47     35.14 o
  -3   3   0     5940.57     5793.24    108.10 o
  -2   3   0    18427.08    19000.02    252.83 o
  -1   3   0    10262.85    10730.34    158.43 o
   0   3   0      172.40      123.58     24.42 o
   1   3   0    61595.11    62862.39    743.88 o
   2   3   0    19651.58    20162.60    242.70 o
   3   3   0     9995.55     9783.66    149.19 o
   4   3   0    14173.89    13702.30    214.71 o
   5   3   0       61.58       83.68     29.48 o
   6   3   0     5049.83     4828.70    117.93 o
   7   3   0     7900.20     7420.38    173.31 o
   8   3   0      541.22      397.85     73.26 o
   9   3   0    14365.16    13848.22    400.23 o
  10   3   0        4.35      120.31     93.80 o
  11   3   0     2177.72     2322.18    213.22 o
  12   3   0     4415.14     5096.11    308.81 o
  13   3   0     3906.70     3745.03    325.49 o
  14   3   0     6257.72     6024.33    518.75 o
 -15   4   0     2090.23     2419.26    296.01 o
 -14   4   0        3.55        0.00    113.76 o
 -13   4   0      835.88      589.63    164.98 o
 -12   4   0       93.55       70.87    119.41 o
 -11   4   0     1317.66     1367.76    188.50 o
 -10   4   0     5376.36     5524.04    327.27 o
  -9   4   0     5019.94     4937.99    219.77 o
  -8   4   0    13011.73    13660.01    286.18 o
  -7   4   0     1912.19     1794.20     95.29 o
  -6   4   0    30937.18    30568.05    462.77 o
  -5   4   0     1696.18     1433.87     67.60 o
  -4   4   0    36781.30    37485.46    458.00 o
  -3   4   0    53480.00    55256.49    671.82 o
  -2   4   0    16110.31    17181.11    251.93 o
  -1   4   0   162116.23   161512.84   1938.33 o
   0   4   0    47395.66    50207.43    683.73 o
   1   4   0   157189.88   155698.73   1785.56 o
   2   4   0       96.21      163.79     28.59 o
   3   4   0     4840.35     4241.15     90.83 o
   4   4   0    18407.26    18371.98    290.05 o
   5   4   0      246.51      219.47     38.12 o
   6   4   0    39400.78    39528.01    512.20 o
   7   4   0     1995.25     2036.30    106.91 o
   8   4   0     3101.12     3484.46    194.16 o
   9   4   0     4616.34     4544.01    255.80 o
  10   4   0    10348.56    10575.49    407.38 o
  11   4   0        2.10       15.49     95.00 o
  12   4   0     4118.74     4494.57    307.02 o
  13   4   0     3114.88     3060.71    315.06 o
  14   4   0      824.65     1089.92    274.27 o
 -15   5   0      338.83      501.18    337.40 o
 -14   5   0     5785.53     5714.63    402.32 o
 -13   5   0     4228.13     3825.14    404.40 o
 -12   5   0    14277.88    13878.89    693.56 o
 -11   5   0     3370.16     2740.28    259.97 o
 -10   5   0     1464.01     1528.86    168.25 o
  -9   5   0    13824.97    13887.23    400.23 o
  -8   5   0      807.81      946.98     84.28 o
  -7   5   0      347.56      292.43     53.90 o
  -6   5   0        2.49       56.58     36.93 o
  -5   5   0     2970.29     2958.27     93.21 o
  -4   5   0      825.74      931.79     58.67 o
  -3   5   0        4.30       52.11     25.31 o
  -2   5   0      337.18      392.49     39.31 o
  -1   5   0      435.42      421.67     42.29 o
   0   5   0     1278.60     1221.84     57.47 o
   1   5   0       21.00       63.43     25.91 o
   2   5   0     1883.32     1992.53     75.04 o
   3   5   0     2140.74     1854.35     75.94 o
   4   5   0    25831.22    26642.26    384.15 o
   5   5   0       56.40       32.76     35.44 o
   6   5   0       24.77       39.01     39.01 o
   7   5   0    29501.87    29950.43    610.18 o
   8   5   0     1001.97     1507.72    163.49 o
   9   5   0     1925.27     2086.93    211.13 o
  10   5   0    10227.71    10580.85    418.40 o
  11   5   0       54.04       43.78    110.48 o
  12   5   0     6559.21     6145.23    401.72 o
  13   5   0      888.87      913.33    246.27 o
  14   5   0      709.58      989.56    277.54 o
 -15   6   0       21.93      112.27    279.63 o
 -14   6   0        7.39      123.88    180.16 o
 -13   6   0      136.31      427.33    194.76 o
 -12   6   0     9554.11    10333.68    597.07 o
 -11   6   0     1148.45      803.14    170.63 o
 -10   6   0     3233.64     3374.88    270.69 o
  -9   6   0     1729.03     1803.73    173.31 o
  -8   6   0    24229.42    24647.94    573.85 o
  -7   6   0    11488.93    10632.36    264.44 o
  -6   6   0     8893.17     9025.78    201.90 o
  -5   6   0    48012.27    49500.18    752.22 o
  -4   6   0     2476.47     2733.73     98.57 o
  -3   6   0    92127.41    94500.41   1133.69 o
  -2   6   0     6730.63     7089.53    142.05 o
  -1   6   0    28324.09    29455.79    391.60 o
   0   6   0    69795.07    69004.65    815.06 o
   1   6   0    14511.69    14283.29    248.36 o
   2   6   0    38877.18    37709.70    506.84 o
   3   6   0    20335.49    21860.31    347.23 o
   4   6   0    65514.39    65686.95    830.54 o
   5   6   0       99.94       54.20     37.22 o
   6   6   0    11904.81    12255.93    324.00 o
   7   6   0     4852.87     5363.53    310.00 o
   8   6   0      856.88     1091.71    173.91 o
   9   6   0    11013.19    11805.96    499.10 o
  10   6   0     2324.76     2470.18    263.84 o
  11   6   0     1786.43     1506.53    221.86 o
  12   6   0      198.14      258.78    158.43 o
  13   6   0     5076.43     6021.65    546.45 o
 -15   7   0     3978.23     3495.48    658.42 o
 -14   7   0     1448.53     1606.89    326.08 o
 -13   7   0     3359.05     3791.49    421.38 o
 -12   7   0      628.26      469.32    195.65 o
 -11   7   0     3165.34     3040.16    281.71 o
 -10   7   0     4324.51     4251.28    307.62 o
  -9   7   0     6030.84     6418.91    305.83 o
  -8   7   0      827.63      992.84    142.05 o
  -7   7   0     1488.59     1614.03    128.65 o
  -6   7   0      979.27     1109.28     85.76 o
  -5   7   0     2997.16     3127.71    122.69 o
  -4   7   0     1327.02     1451.44     88.74 o
  -3   7   0     3805.64     4153.60    127.45 o
  -2   7   0     5031.52     5037.45    142.64 o
  -1   7   0     5921.10     6249.16    148.90 o
   0   7   0     2215.10     2127.72     89.93 o
   1   7   0      810.56      870.15     67.30 o
   2   7   0    17163.17    18090.27    298.39 o
   3   7   0     2530.89     2402.29    105.72 o
   4   7   0       88.45       92.61     44.97 o
   5   7   0     7479.95     7491.55    269.80 o
   6   7   0     6407.02     5838.81    322.81 o
   7   7   0     8449.97     8420.37    402.32 o
   8   7   0     1849.37     1788.24    217.39 o
   9   7   0       60.07      132.82    100.36 o
  10   7   0     7111.66     7249.75    424.65 o
  11   7   0      974.98      645.61    181.65 o
  12   7   0      332.85      156.04    180.76 o
  13   7   0     3394.88     3965.99    467.83 o
 -14   8   0      840.20     1055.37    373.73 o
 -13   8   0      145.31      349.01    200.12 o
 -12   8   0     2251.02     1840.06    304.94 o
 -11   8   0       38.97       85.17    141.15 o
 -10   8   0       16.90       54.20    106.61 o
  -9   8   0    17834.08    17806.17    644.12 o
  -8   8   0     1380.26     1298.67    162.89 o
  -7   8   0    10335.87     9796.76    324.89 o
  -6   8   0     4040.12     3974.93    204.88 o
  -5   8   0    29956.15    30380.44    502.97 o
  -4   8   0    25811.70    26852.50    455.92 o
  -3   8   0     8156.01     8325.07    206.07 o
  -2   8   0    50053.11    51397.40    757.28 o
  -1   8   0     3541.93     3770.34    132.52 o
   0   8   0    38157.80    37029.84    548.53 o
   1   8   0     4243.17     4425.78    143.83 o
   2   8   0    26702.51    27464.76    401.13 o
   3   8   0    17592.24    18699.25    400.83 o
   4   8   0      786.69      718.87    111.97 o
   5   8   0     7865.50     8028.77    376.41 o
   6   8   0      817.09      897.84    165.27 o
   7   8   0    10682.58    11516.21    491.06 o
   8   8   0     1030.30      842.45    174.80 o
   9   8   0     2577.29     2528.85    273.37 o
  10   8   0      360.52      298.98    154.55 o
  11   8   0     6965.09     6569.89    441.92 o
  12   8   0      639.87      604.22    243.00 o
 -14   9   0     1036.73      497.61    364.80 o
 -13   9   0     2518.09     2328.14    354.37 o
 -12   9   0     4207.51     4246.81    442.52 o
 -11   9   0     1819.41     2024.09    318.34 o
 -10   9   0      419.20      112.57    156.04 o
  -9   9   0      954.05      915.71    182.25 o
  -8   9   0     2160.13     2392.46    251.93 o
  -7   9   0     2138.08     2306.99    201.31 o
  -6   9   0     1188.01     1151.26    148.90 o
  -5   9   0      341.73      248.95     88.74 o
  -4   9   0     1850.52     1996.10    142.64 o
  -3   9   0      145.04      220.37     65.51 o
  -2   9   0    12275.06    12288.68    296.60 o
  -1   9   0        4.07       89.04     51.22 o
   0   9   0     4782.54     5181.28    183.44 o
   1   9   0    27842.01    28080.59    589.63 o
   2   9   0     1377.60     1113.44    125.97 o
   3   9   0     5357.55     5637.80    280.52 o
   4   9   0     4945.96     5484.73    330.25 o
   5   9   0     6965.14     7358.44    383.26 o
   6   9   0     4820.94     4948.11    337.40 o
   7   9   0      108.10       97.68    113.46 o
   8   9   0     2959.41     3078.57    299.88 o
   9   9   0     2543.38     3151.53    315.96 o
  10   9   0      984.30     1290.03    234.36 o
  11   9   0     2553.09     3391.55    432.99 o
 -14  10   0       87.03        0.00    289.45 o
 -13  10   0      473.92      305.24    289.16 o
 -12  10   0      593.80      693.26    236.74 o
 -11  10   0     5227.69     5597.00    487.78 o
 -10  10   0       28.13        0.00    136.09 o
  -9  10   0     7109.68     6924.85    502.67 o
  -8  10   0     2022.51     2170.90    256.10 o
  -7  10   0     2440.63     2508.90    264.44 o
  -6  10   0    12827.54    13708.26    495.53 o
  -5  10   0     3187.79     3595.54    243.30 o
  -4  10   0    22872.02    22600.03    643.83 o
  -3  10   0    15675.50    16497.97    520.54 o
  -2  10   0    26916.75    29210.71    766.52 o
  -1  10   0     7891.25     7887.02    331.14 o
   0  10   0      975.46      777.24    133.11 o
   1  10   0    25639.78    26640.17    717.98 o
   2  10   0       96.79       67.90    101.84 o
   3  10   0    15358.33    15873.21    598.26 o
   4  10   0     1214.80     1417.79    207.26 o
   5  10   0     7765.33     8143.12    421.97 o
   6  10   0     3546.18     3957.95    314.47 o
   7  10   0     1583.04     1806.11    237.94 o
   8  10   0      374.06      539.00    173.31 o
   9  10   0      583.51      641.44    186.42 o
  10  10   0     4137.06     3330.51    348.12 o
  11  10   0     1737.34     2216.17    523.52 o
 -13  11   0        1.12        0.00    246.27 o
 -12  11   0     3123.62     3674.16    444.90 o
 -11  11   0       90.46        0.00    167.36 o
 -10  11   0      451.73      419.29    208.75 o
  -9  11   0     2565.67     2569.35    353.18 o
  -8  11   0     2903.17     2684.89    360.63 o
  -7  11   0     1793.77     1751.61    244.49 o
  -6  11   0     2000.09     2388.29    264.74 o
  -5  11   0     7042.70     7064.52    400.53 o
  -4  11   0     2633.03     2771.55    279.33 o
  -3  11   0     4734.55     5166.69    343.65 o
  -2  11   0     1672.49     2582.45    260.87 o
  -1  11   0     2711.46     3175.95    274.56 o
   0  11   0        9.55       24.72    104.52 o
   1  11   0    11998.41    12138.89    516.37 o
   2  11   0     2149.33     2176.56    245.68 o
   3  11   0     3451.53     3508.58    292.73 o
   4  11   0    12700.00    13473.00    569.08 o
   5  11   0     2625.88     2729.26    292.43 o
   6  11   0      782.47      574.44    168.25 o
   7  11   0     3234.11     3509.18    339.19 o
   8  11   0      403.86      447.58    181.36 o
   9  11   0     1172.86     1439.82    262.95 o
  10  11   0     1837.21     2801.63    418.99 o
 -12  12   0        3.43       57.77    281.71 o
 -11  12   0     2625.92     2240.29    368.07 o
 -10  12   0      581.20      248.95    185.52 o
  -9  12   0      485.35      386.24    214.71 o
  -8  12   0    14284.78    15776.13    812.67 o
  -7  12   0       50.86       68.19    152.17 o
  -6  12   0    14739.77    14565.01    622.39 o
  -5  12   0    10787.78    11129.38    530.96 o
  -4  12   0     3006.17     2933.55    293.62 o
  -3  12   0    22509.26    22686.69    799.57 o
  -2  12   0      182.59      117.33    115.54 o
  -1  12   0    10912.72    11880.11    530.37 o
   0  12   0    10114.57    10256.55    492.25 o
   1  12   0     8238.54     7969.81    440.73 o
   2  12   0     2428.47     2220.63    263.25 o
   3  12   0     1562.12     1685.20    235.55 o
   4  12   0     6676.06     7485.00    440.43 o
   5  12   0        1.52       29.78    122.39 o
   6  12   0     2914.86     3033.90    328.17 o
   7  12   0        6.12      114.05    148.60 o
   8  12   0     2544.67     2929.08    348.71 o
   9  12   0       13.50        0.00    174.80 o
 -11  13   0      446.62        0.00    242.70 o
 -10  13   0      189.70      128.65    204.88 o
  -9  13   0      476.77      498.50    236.74 o
  -8  13   0      182.42      235.55    200.71 o
  -7  13   0     1248.10      720.95    243.30 o
  -6  13   0       46.83        0.30    154.26 o
  -5  13   0     1608.10     1911.53    319.83 o
  -4  13   0     3475.50     3711.08    343.06 o
  -3  13   0     6718.02     7183.04    447.88 o
  -2  13   0     3102.91     3720.61    340.08 o
  -1  13   0     4832.80     5087.48    374.62 o
   0  13   0     2448.28     2849.57    290.94 o
   1  13   0      737.63      886.23    193.56 o
   2  13   0     7173.21     7200.61    444.31 o
   3  13   0      202.82      318.34    157.53 o
   4  13   0     1311.98     1411.24    254.02 o
   5  13   0     1736.68     1520.23    251.04 o
   6  13   0      223.84       45.56    151.87 o
   7  13   0     2130.95     2145.89    313.87 o
 -10  14   0     1537.62     1170.32    448.77 o
  -9  14   0     1255.30     1258.77    323.70 o
  -8  14   0     2738.85     2320.69    376.11 o
  -7  14   0     1494.56     1295.69    301.66 o
  -6  14   0       26.43       81.30    196.24 o
  -5  14   0     8151.99     7510.31    587.54 o
  -4  14   0     1077.55      658.72    218.28 o
  -3  14   0     6427.09     7109.19    561.04 o
  -2  14   0     8373.69     8412.92    610.18 o
  -1  14   0      789.61     1043.76    223.94 o
   0  14   0     6148.61     7035.04    451.15 o
   1  14   0      259.54      387.43    171.83 o
   2  14   0     5620.76     5115.77    405.00 o
   3  14   0     1593.72     1736.72    269.50 o
   4  14   0     1713.14     1775.14    336.21 o
   5  14   0      104.65      241.21    215.01 o
   6  14   0      331.09      482.13    245.98 o
  -9  15   0       10.52        0.00    221.86 o
  -8  15   0      113.47      166.17    227.51 o
  -7  15   0     3519.47     3744.44    485.40 o
  -6  15   0        1.05       67.30    190.29 o
  -5  15   0     1476.13     1103.62    288.26 o
  -4  15   0     1913.07     1659.30    328.17 o
  -3  15   0     1445.19     1232.86    287.96 o
  -2  15   0     4053.66     4845.67    507.74 o
  -1  15   0     1436.30     1509.81    322.51 o
   0  15   0     4934.37     5826.90    549.72 o
   1  15   0     2616.67     3463.92    442.22 o
   2  15   0     5114.91     5465.67    534.24 o
   3  15   0     3049.22     2538.97    394.87 o
   4  15   0      123.75      125.67    195.05 o
  -7  16   0     4410.12     5909.68    867.17 o
  -6  16   0     3585.61     3087.21    469.92 o
  -5  16   0      867.51     1142.03    317.15 o
  -4  16   0     4735.23     4576.17    518.16 o
  -3  16   0      632.32      370.16    241.81 o
  -2  16   0     4295.33     3449.32    679.56 o
  -1  16   0      746.60      910.95    274.86 o
   0  16   0      753.87      764.73    275.16 o
   1  16   0     2515.48     3114.61    452.05 o
   2  16   0     1076.04     1079.20    301.37 o
  -2 -16   1      158.60      165.57    193.86 o
  -1 -16   1      866.68     1135.78    303.45 o
   0 -16   1     1000.11      486.00    252.23 o
   1 -16   1       25.20      128.94    187.61 o
   2 -16   1      855.07     1252.22    312.09 o
   3 -16   1      950.10     1053.89    291.84 o
   4 -16   1     2733.41     3187.27    451.45 o
   5 -16   1     1293.95     1073.24    317.74 o
   6 -16   1     3578.67     3479.70    481.83 o
   7 -16   1     2599.85     2105.69    399.04 o
  -4 -15   1     4495.96     4889.45    522.03 o
  -3 -15   1     2871.22     3669.99    456.52 o
  -2 -15   1     1980.05     2131.00    304.34 o
  -1 -15   1     5720.27     5370.38    425.54 o
   0 -15   1       49.51      153.66    176.59 o
   1 -15   1     1807.11     2603.00    393.68 o
   2 -15   1     1893.72     1287.65    298.69 o
   3 -15   1      386.76      304.64    206.07 o
   4 -15   1     1085.43     1293.31    292.43 o
   5 -15   1      413.56      131.92    187.01 o
   6 -15   1      757.65      289.75    227.22 o
   7 -15   1        1.83      100.95    203.99 o
   8 -15   1       53.26      133.41    216.49 o
   9 -15   1        9.89        0.00    196.54 o
  -6 -14   1      387.63       41.69    187.01 o
  -5 -14   1     1571.36     1753.70    280.52 o
  -4 -14   1       73.04      334.72    177.78 o
  -3 -14   1      263.48      534.83    181.36 o
  -2 -14   1      287.56      254.61    164.68 o
  -1 -14   1     2923.44     2834.68    319.83 o
   0 -14   1      159.07      195.05    128.05 o
   1 -14   1       15.62      139.37    134.90 o
   2 -14   1      860.17      611.66    189.10 o
   3 -14   1     3507.23     3901.97    359.43 o
   4 -14   1     1396.37     1293.61    243.59 o
   5 -14   1     3611.93     4391.84    471.40 o
   6 -14   1      842.34      344.84    211.43 o
   7 -14   1     4607.62     4863.84    513.10 o
   8 -14   1     2587.95     2752.49    421.38 o
   9 -14   1     5314.88     6526.41    611.07 o
  10 -14   1     5050.17     4530.61    530.96 o
  -8 -13   1     1031.72      711.13    267.42 o
  -7 -13   1     1888.39     1288.55    253.12 o
  -6 -13   1     4191.77     4297.73    388.32 o
  -5 -13   1     3238.75     3354.92    339.19 o
  -4 -13   1      645.28      634.30    187.31 o
  -3 -13   1     8767.97     8404.58    484.21 o
  -2 -13   1        3.80       70.58    113.76 o
  -1 -13   1     2402.26     2844.51    302.85 o
   0 -13   1     2787.68     2767.68    295.71 o
   1 -13   1     1104.60     1223.63    206.37 o
   2 -13   1      206.49      117.93    131.92 o
   3 -13   1      131.76      211.43    129.54 o
   4 -13   1      537.33      580.10    185.52 o
   5 -13   1       11.15       51.82    130.73 o
   6 -13   1      310.70      155.45    149.79 o
   7 -13   1        0.94      185.52    183.74 o
   8 -13   1      834.51      714.70    259.67 o
   9 -13   1       31.13      246.57    213.52 o
  10 -13   1      279.40       92.02    194.46 o
  11 -13   1      411.87      465.15    248.95 o
  -9 -12   1       70.93      217.09    215.90 o
  -8 -12   1      483.44       72.96    168.85 o
  -7 -12   1     5327.70     4946.32    400.23 o
  -6 -12   1      662.65      923.16    208.16 o
  -5 -12   1     3099.09     2868.63    304.94 o
  -4 -12   1     4928.27     4958.24    360.33 o
  -3 -12   1      119.49      276.35    134.01 o
  -2 -12   1        1.94       79.81    104.23 o
  -1 -12   1       23.97       75.34    114.35 o
   0 -12   1       41.05      201.90    125.07 o
   1 -12   1      802.09      898.74    182.55 o
   2 -12   1       40.18      168.25    120.01 o
   3 -12   1     4584.02     4335.26    334.12 o
   4 -12   1       34.09       76.53    121.50 o
   5 -12   1     7156.36     6826.29    422.57 o
   6 -12   1    13832.85    13832.74    598.56 o
   7 -12   1     2444.38     2672.68    286.18 o
   8 -12   1     7376.92     6848.92    543.47 o
   9 -12   1     1616.85     2455.89    369.56 o
  10 -12   1     4316.37     5042.81    501.18 o
  11 -12   1     4853.00     4680.69    498.80 o
  12 -12   1     2903.26     2754.87    425.54 o
 -10 -11   1      446.65      251.34    221.86 o
  -9 -11   1     3607.95     3907.92    376.41 o
  -8 -11   1     4430.28     5463.89    408.87 o
  -7 -11   1     4965.90     5367.70    396.96 o
  -6 -11   1      923.19      562.53    167.36 o
  -5 -11   1     7129.40     6967.14    417.80 o
  -4 -11   1     1191.81     1365.97    209.65 o
  -3 -11   1     3698.08     3831.09    303.15 o
  -2 -11   1     3169.14     3386.49    284.69 o
  -1 -11   1      281.45      314.47    132.82 o
   0 -11   1     7037.35     7279.52    394.28 o
   1 -11   1       11.87       47.35    101.55 o
   2 -11   1      800.42      534.24    149.49 o
   3 -11   1     1772.52     1493.72    207.86 o
   4 -11   1     1275.21     1633.09    218.58 o
   5 -11   1        2.87       28.89    106.61 o
   6 -11   1       45.89       65.22    112.86 o
   7 -11   1      655.99      839.18    186.72 o
   8 -11   1        9.01      115.84    130.43 o
   9 -11   1      132.05       91.42    154.26 o
  10 -11   1      894.40      914.52    256.70 o
  11 -11   1      205.48        1.79    154.55 o
  12 -11   1       52.17        0.00    165.57 o
  13 -11   1      443.97      422.57    245.98 o
 -11 -10   1     1696.71     1682.23    342.76 o
 -10 -10   1      910.64      803.74    259.38 o
  -9 -10   1     2585.67     2866.25    313.28 o
  -8 -10   1     4320.75     4390.35    359.14 o
  -7 -10   1      462.30      368.96    144.13 o
  -6 -10   1      262.18      294.22    134.01 o
  -5 -10   1      993.62      633.40    156.34 o
  -4 -10   1     1946.08     2184.90    236.45 o
  -3 -10   1       93.35       95.00    100.36 o
  -2 -10   1      141.29      197.44    102.14 o
  -1 -10   1     1036.05     1075.33    176.89 o
   0 -10   1     1984.72     2088.71    193.86 o
   1 -10   1     3688.02     3755.75    236.45 o
   2 -10   1     4668.41     4388.86    254.91 o
   3 -10   1      837.43      887.72    140.26 o
   4 -10   1     9609.81     9076.10    362.71 o
   5 -10   1      180.03      153.66    100.36 o
   6 -10   1    16812.97    16661.46    624.77 o
   7 -10   1     5854.94     6377.22    381.77 o
   8 -10   1     7909.82     7544.86    423.46 o
   9 -10   1    15225.51    15186.79    620.00 o
  10 -10   1      291.20      579.21    201.31 o
  11 -10   1     8477.67     8364.98    589.63 o
  12 -10   1      564.49      527.99    223.94 o
  13 -10   1     2952.98     3055.35    594.99 o
 -11  -9   1      967.63     1305.82    272.48 o
 -10  -9   1      609.06      611.37    187.31 o
  -9  -9   1     7952.21     8241.39    465.75 o
  -8  -9   1      162.13      174.51    124.48 o
  -7  -9   1     3028.18     3169.10    278.44 o
  -6  -9   1    12651.38    11719.01    500.89 o
  -5  -9   1     6907.07     6526.71    361.82 o
  -4  -9   1    12291.95    12034.67    487.19 o
  -3  -9   1        5.87       11.32     88.44 o
  -2  -9   1    13076.48    13562.64    392.19 o
  -1  -9   1     3349.61     3753.07    158.72 o
   0  -9   1     1029.83     1140.84     89.34 o
   1  -9   1     2274.89     2436.83    118.82 o
   2  -9   1       12.29       44.97     47.65 o
   3  -9   1     1739.02     1992.53    122.39 o
   4  -9   1      150.41      189.69     71.47 o
   5  -9   1        6.07       33.35     72.07 o
   6  -9   1       20.75       86.66     89.93 o
   7  -9   1       89.93      134.01     97.08 o
   8  -9   1      691.96      590.82    159.02 o
   9  -9   1     1103.18     1001.77    196.24 o
  10  -9   1      508.82      349.01    148.30 o
  11  -9   1     2014.31     1686.40    299.28 o
  12  -9   1     1117.23     1016.36    262.95 o
  13  -9   1      441.21      782.60    248.66 o
  14  -9   1      450.72      658.12    257.29 o
 -12  -8   1      347.05      272.48    207.56 o
 -11  -8   1      113.94       30.67    136.09 o
 -10  -8   1     3309.87     3344.20    318.34 o
  -9  -8   1       73.62       80.70    113.16 o
  -8  -8   1     1296.98     1529.16    209.94 o
  -7  -8   1     7795.57     6870.66    379.68 o
  -6  -8   1     6177.23     6113.37    343.65 o
  -5  -8   1     7945.72     7549.32    368.07 o
  -4  -8   1        3.94       69.39     62.24 o
  -3  -8   1       36.80       46.75     43.18 o
  -2  -8   1      157.72      166.76     46.16 o
  -1  -8   1      142.80      113.76     42.29 o
   0  -8   1     2653.19     2639.63    111.37 o
   1  -8   1     1558.46     1540.18     90.23 o
   2  -8   1     3518.16     3381.43    122.99 o
   3  -8   1      976.84      930.90     78.02 o
   4  -8   1    10842.73    11127.59    247.17 o
   5  -8   1    10435.26    10489.13    240.62 o
   6  -8   1      639.44      509.22     91.12 o
   7  -8   1    14418.75    14151.37    456.52 o
   8  -8   1      662.69      502.08    117.63 o
   9  -8   1     3880.69     3873.68    300.17 o
  10  -8   1     4987.21     4952.28    342.16 o
  11  -8   1     2656.34     2942.48    291.54 o
  12  -8   1     6876.89     5951.37    498.80 o
  13  -8   1      245.24      212.92    193.56 o
  14  -8   1     2921.83     3006.21    407.68 o
 -13  -7   1      643.30      958.00    270.99 o
 -12  -7   1       82.76       37.82    179.57 o
 -11  -7   1     2711.89     2762.02    291.54 o
 -10  -7   1     1239.51      782.30    179.87 o
  -9  -7   1     2128.80     1981.81    226.92 o
  -8  -7   1     7391.64     7623.18    389.51 o
  -7  -7   1      318.58      213.81    107.21 o
  -6  -7   1    16450.97    17114.70    512.50 o
  -5  -7   1      276.38      196.84     70.58 o
  -4  -7   1      859.58      799.27     70.87 o
  -3  -7   1    13126.12    13721.96    259.67 o
  -2  -7   1     3437.87     3329.61    112.27 o
  -1  -7   1     9323.51     9428.39    190.88 o
   0  -7   1      182.94      181.65     42.58 o
   1  -7   1      323.78      185.52     41.69 o
   2  -7   1       24.37       46.46     35.74 o
   3  -7   1       29.35       41.10     34.25 o
   4  -7   1      139.76      127.45     42.29 o
   5  -7   1     1484.60     1523.80     92.61 o
   6  -7   1      680.57      713.81     69.68 o
   7  -7   1      725.21      845.43     99.16 o
   8  -7   1      341.92      407.38    105.12 o
   9  -7   1     4049.03     3776.30    282.60 o
  10  -7   1     1116.02      877.30    176.00 o
  11  -7   1     2810.77     2714.08    274.27 o
  12  -7   1     1579.43     1246.26    247.17 o
  13  -7   1      863.10      859.13    245.38 o
  14  -7   1      795.35      944.60    272.48 o
  15  -7   1     1691.52     1551.79    318.04 o
 -13  -6   1       22.38       42.58    170.93 o
 -12  -6   1     1916.79     2151.25    271.29 o
 -11  -6   1     2993.47     3568.14    310.60 o
 -10  -6   1     4546.08     4800.41    382.36 o
  -9  -6   1     4763.77     4980.87    323.40 o
  -8  -6   1      345.61      530.67    137.58 o
  -7  -6   1     8003.38     8147.29    354.07 o
  -6  -6   1       88.16      131.62     56.88 o
  -5  -6   1       26.01       94.70     41.39 o
  -4  -6   1     9621.15    10668.99    203.99 o
  -3  -6   1      180.99      163.49     39.01 o
  -2  -6   1     2293.66     2198.60     87.25 o
  -1  -6   1     1511.84     1394.26     71.17 o
   0  -6   1     1256.18     1181.94     66.41 o
   1  -6   1     4944.55     5262.28    130.73 o
   2  -6   1     1337.04     1358.23     72.36 o
   3  -6   1     5202.51     4843.59    120.90 o
   4  -6   1      124.52      108.40     36.93 o
   5  -6   1    12515.90    11682.97    222.45 o
   6  -6   1     8084.49     8452.83    190.29 o
   7  -6   1    10701.64    11013.24    239.13 o
   8  -6   1    10603.81    10219.03    320.72 o
   9  -6   1      384.08      424.06    110.48 o
  10  -6   1    11261.76    11667.19    596.48 o
  11  -6   1      528.87      531.86    151.87 o
  12  -6   1     4380.79     3766.17    319.53 o
  13  -6   1     1199.77     1529.16    291.24 o
  14  -6   1      295.19      286.18    195.05 o
  15  -6   1     2306.42     2234.63    364.20 o
 -14  -5   1      155.95      248.36    202.20 o
 -13  -5   1      398.31      141.15    183.14 o
 -12  -5   1     1491.13     1379.37    214.71 o
 -11  -5   1     1358.64     1249.54    182.25 o
 -10  -5   1     4762.35     4541.63    276.65 o
  -9  -5   1     1242.04     1515.17    172.72 o
  -8  -5   1     8423.64     9253.89    314.77 o
  -7  -5   1     3774.40     3994.28    178.38 o
  -6  -5   1      600.79      470.21     61.35 o
  -5  -5   1    20917.27    20904.70    339.19 o
  -4  -5   1     1773.84     1723.02     73.55 o
  -3  -5   1     7721.89     7515.38    150.98 o
  -2  -5   1      441.59      385.94     43.78 o
  -1  -5   1      898.11      891.59     54.20 o
   0  -5   1      495.98      593.80     46.16 o
   1  -5   1       31.52       13.70     25.91 o
   2  -5   1     1327.80     1369.55     63.43 o
   3  -5   1        2.05       41.69     26.21 o
   4  -5   1      175.73      201.90     35.14 o
   5  -5   1     4499.03     4491.60    111.97 o
   6  -5   1       59.93       90.23     36.93 o
   7  -5   1     4069.35     3962.42    135.50 o
   8  -5   1     3553.19     3307.28    149.19 o
   9  -5   1        8.28       95.59     83.98 o
  10  -5   1     5386.10     5383.48    328.76 o
  11  -5   1       28.58      127.75    122.39 o
  12  -5   1     2146.24     2255.18    255.51 o
  13  -5   1     3375.56     3021.99    374.03 o
  14  -5   1        2.75       61.05    134.01 o
  15  -5   1      787.68      392.49    181.36 o
 -14  -4   1      666.42      503.27    223.94 o
 -13  -4   1     2273.74     2258.75    276.95 o
 -12  -4   1       11.29       51.82    106.91 o
 -11  -4   1     1957.42     2484.48    220.37 o
 -10  -4   1      600.37      789.45    141.75 o
  -9  -4   1     3689.43     3241.17    220.66 o
  -8  -4   1     5112.19     5143.46    228.11 o
  -7  -4   1     2001.74     1890.38    103.04 o
  -6  -4   1    12188.86    12377.43    234.36 o
  -5  -4   1     1604.26     1557.15     75.94 o
  -4  -4   1     8992.09     8916.78    160.81 o
  -3  -4   1      751.21      778.13     44.97 o
  -2  -4   1      263.27      299.28     34.25 o
  -1  -4   1      112.72       60.15     25.01 o
   0  -4   1      530.91      491.65     41.10 o
   1  -4   1     4537.07     4407.62     93.80 o
   2  -4   1     2824.54     2829.62     83.98 o
   3  -4   1     8589.35     8980.51    156.04 o
   4  -4   1    14408.56    14091.81    202.50 o
   5  -4   1      433.01      429.71     41.10 o
   6  -4   1    27449.30    26451.07    392.19 o
   7  -4   1     2146.51     2046.43     96.48 o
   8  -4   1     9743.59    10045.71    237.04 o
   9  -4   1     9347.94     9825.35    353.48 o
  10  -4   1     2455.06     2703.95    238.53 o
  11  -4   1     7077.41     6576.14    370.45 o
  12  -4   1      142.47      116.44    118.82 o
  13  -4   1     3369.09     2924.91    292.13 o
  14  -4   1      466.54      386.24    163.19 o
  15  -4   1     1188.50     1724.22    256.99 o
 -14  -3   1      748.15      574.14    239.13 o
 -13  -3   1        2.21       75.04    116.14 o
 -12  -3   1     2003.90     1688.48    220.37 o
 -11  -3   1      162.53       86.06     99.76 o
 -10  -3   1     3793.98     3613.71    209.35 o
  -9  -3   1     6697.01     6574.06    259.67 o
  -8  -3   1     1546.27     1465.14    107.50 o
  -7  -3   1     9653.12     9114.22    195.65 o
  -6  -3   1     4620.67     4818.27    134.90 o
  -5  -3   1     4310.08     4220.31    101.84 o
  -4  -3   1     1929.23     1801.94     61.05 o
  -3  -3   1      170.69      211.73     29.18 o
  -2  -3   1    16530.89    15881.54    215.01 o
  -1  -3   1      853.77      631.02     34.84 o
   0  -3   1      149.81      155.45     26.50 o
   1  -3   1      113.17       48.24     18.46 o
   2  -3   1      481.79      493.14     33.65 o
   3  -3   1     4601.01     4579.44     95.00 o
   4  -3   1     3688.30     3636.34     88.44 o
   5  -3   1     1259.47     1268.59     57.18 o
   6  -3   1     9157.08     8687.49    157.53 o
   7  -3   1      187.51      171.83     41.39 o
   8  -3   1    11196.38    11778.27    229.90 o
   9  -3   1     2381.91     2248.92    179.87 o
  10  -3   1     3200.10     3282.86    218.88 o
  11  -3   1     5098.21     5431.13    337.70 o
  12  -3   1       10.96       57.77     95.59 o
  13  -3   1     2271.53     2439.51    270.69 o
  14  -3   1      968.61      818.03    188.80 o
  15  -3   1      160.68      225.73    191.78 o
 -15  -2   1      553.45      765.33    380.88 o
 -14  -2   1       18.41        1.49    148.30 o
 -13  -2   1     3817.34     3498.46    308.21 o
 -12  -2   1     4999.94     5420.71    350.50 o
 -11  -2   1      973.35     1032.74    132.52 o
 -10  -2   1     9913.97    10343.21    310.89 o
  -9  -2   1        4.43        7.74     55.98 o
  -8  -2   1    10151.48     9996.58    221.26 o
  -7  -2   1     8616.40     8794.69    183.74 o
  -6  -2   1     6432.32     6032.97    134.01 o
  -5  -2   1     3978.33     3812.63     95.59 o
  -4  -2   1       22.71       13.70     20.25 o
  -3  -2   1    15688.58    14737.72    199.52 o
  -2  -2   1      119.69       74.15     20.85 o
  -1  -2   1      479.17      517.86     25.31 o
   0  -2   1     2250.99     2248.63     51.82 o
   1  -2   1      825.47      838.58     30.67 o
   2  -2   1     4972.70     4825.12     91.42 o
   3  -2   1     1971.26     1902.59     55.69 o
   4  -2   1     8636.14     8090.41    132.22 o
   5  -2   1     1634.56     1374.61     58.07 o
   6  -2   1     3623.20     3742.35    100.06 o
   7  -2   1     9936.00     9202.37    186.12 o
   8  -2   1        0.11       12.51     39.61 o
   9  -2   1    12649.61    12571.59    357.35 o
  10  -2   1     2641.99     2483.29    173.02 o
  11  -2   1     2382.08     2219.74    200.41 o
  12  -2   1     2545.75     3389.77    249.85 o
  13  -2   1      901.11      804.04    217.98 o
  14  -2   1      273.41       76.83    170.93 o
  15  -2   1       47.68      167.95    195.95 o
 -15  -1   1       26.68      143.83    262.06 o
 -14  -1   1      103.05       46.46    159.32 o
 -13  -1   1       15.38      114.35    118.52 o
 -12  -1   1      427.17      442.82    168.55 o
 -11  -1   1     3784.75     3583.63    237.94 o
 -10  -1   1      502.93      634.89    106.91 o
  -9  -1   1     1500.24     1379.67    116.44 o
  -8  -1   1     4438.55     4003.52    140.56 o
  -7  -1   1      220.33      129.24     36.33 o
  -6  -1   1    12679.83    12120.73    210.54 o
  -5  -1   1     1521.63     1402.60     58.96 o
  -4  -1   1    11066.28    10752.38    158.43 o
  -3  -1   1    10017.96     9277.11    145.62 o
  -2  -1   1      594.82      591.12     23.23 o
  -1  -1   1       52.51       56.28      9.23 o
   0  -1   1       13.50        7.74      5.66 o
   1  -1   1      136.93       62.54     11.32 o
   2  -1   1     1988.90     1671.80     39.61 o
   3  -1   1      645.23      639.06     30.97 o
   4  -1   1     9344.92     8697.01    133.71 o
   5  -1   1     1112.30     1157.82     52.71 o
   6  -1   1    16276.97    15420.86    229.90 o
   7  -1   1    10746.72    10382.81    183.14 o
   8  -1   1     1866.32     2008.01     89.93 o
   9  -1   1     7078.90     7465.94    238.83 o
  10  -1   1      120.28      117.63     76.23 o
  11  -1   1     5010.48     4507.08    261.76 o
  12  -1   1     2150.67     1972.57    293.92 o
  13  -1   1       75.13      117.03    135.79 o
  14  -1   1     1474.90      909.46    231.38 o
  15  -1   1      143.26      136.69    186.42 o
 -15   0   1      708.45      393.68    312.38 o
 -14   0   1     3784.09     4186.96    424.65 o
 -13   0   1      164.82       87.85    144.13 o
 -12   0   1     7156.36     6518.07    452.94 o
 -11   0   1     1447.14     1630.11    175.10 o
 -10   0   1     8077.48     7114.85    295.71 o
  -9   0   1     7812.50     7579.10    220.66 o
  -8   0   1     1371.10     1322.79     88.44 o
  -7   0   1    23937.06    23595.25    380.88 o
  -6   0   1     3130.05     2862.08     80.40 o
  -5   0   1    20214.82    18817.77    244.49 o
  -4   0   1    12200.38    11624.61    153.07 o
  -3   0   1       11.05       22.93     14.59 o
  -2   0   1     2364.54     2245.05     39.61 o
  -1   0   1        8.19        0.00      4.47 o
   1   0   1      417.62      382.07     15.19 o
   2   0   1     2733.29     2535.70     50.33 o
   3   0   1     8227.98     7957.30    120.01 o
   4   0   1       69.84       58.96     21.14 o
   5   0   1    17274.38    16201.37    229.90 o
   6   0   1     7718.52     7369.76    139.07 o
   7   0   1     3575.39     3374.58     95.89 o
   8   0   1     5938.40     5816.77    144.13 o
   9   0   1      792.32      566.40     97.97 o
  10   0   1     6054.53     6263.76    287.37 o
  11   0   1       16.97      133.41    103.33 o
  12   0   1     1709.88     1716.47    222.45 o
  13   0   1      979.09     1071.46    242.40 o
  14   0   1       15.34      263.84    191.18 o
  15   0   1      487.64      541.39    242.40 o
 -15   1   1       38.66        9.53    240.32 o
 -14   1   1       62.61        0.00    147.41 o
 -13   1   1      283.85      762.05    208.45 o
 -12   1   1      194.64      235.26    119.12 o
 -11   1   1      221.38      302.26    105.72 o
 -10   1   1     4478.09     4268.25    191.48 o
  -9   1   1        6.91       24.12     47.05 o
  -8   1   1     6244.76     6064.24    154.55 o
  -7   1   1    13189.58    13559.96    226.62 o
  -6   1   1       45.16       57.47     28.59 o
  -5   1   1     6231.06     5669.66    107.21 o
  -4   1   1       21.49       52.41     21.74 o
  -3   1   1     1034.46      958.89     32.76 o
  -2   1   1     1172.66     1044.95     27.99 o
  -1   1   1      139.17       61.94      9.53 o
   0   1   1      423.53      393.68     13.70 o
   1   1   1     1410.17     1261.74     28.89 o
   2   1   1     5836.50     5148.23     86.36 o
   3   1   1      174.07      136.09     23.23 o
   4   1   1     4026.53     3616.68     84.28 o
   5   1   1     6082.32     5641.67    119.12 o
   6   1   1     1210.60     1091.71     60.15 o
   7   1   1    11731.02    11646.64    209.94 o
   8   1   1      552.41      575.33     61.64 o
   9   1   1     7537.03     7800.06    270.99 o
  10   1   1     5041.68     4754.25    251.63 o
  11   1   1      515.20      582.78    144.73 o
  12   1   1     1579.67     1801.64    231.68 o
  13   1   1      106.46      144.13    132.22 o
  14   1   1     1505.47     1108.38    217.39 o
  15   1   1      639.26      465.75    228.41 o
 -15   2   1       64.22      212.92    301.07 o
 -14   2   1     3336.69     4058.61    413.04 o
 -13   2   1     2918.95     3006.21    352.59 o
 -12   2   1     1469.95     1370.44    168.85 o
 -11   2   1     7193.98     7663.68    291.24 o
 -10   2   1      167.03      108.99     72.07 o
  -9   2   1    11277.72    10563.87    267.12 o
  -8   2   1     6225.21     5660.43    153.96 o
  -7   2   1     4408.49     4135.44    119.12 o
  -6   2   1     7660.64     6839.09    135.79 o
  -5   2   1     2340.24     2135.17     64.62 o
  -4   2   1    13686.89    13052.82    183.74 o
  -3   2   1     2765.93     2758.45     56.58 o
  -2   2   1      638.47      566.40     25.61 o
  -1   2   1       62.07       58.37     13.10 o
   0   2   1       60.56       57.47     13.70 o
   1   2   1     1624.29     1670.32     42.29 o
   2   2   1    10364.39     9137.75    128.35 o
   3   2   1    15742.32    14774.05    203.99 o
   4   2   1     3627.32     3389.77     79.51 o
   5   2   1     2564.27     2489.24     78.32 o
   6   2   1    17713.27    16298.15    259.08 o
   7   2   1     1178.18     1055.37     68.19 o
   8   2   1     8686.42     8780.69    208.45 o
   9   2   1     4953.62     5087.78    205.48 o
  10   2   1     1099.82     1040.78    147.41 o
  11   2   1     3863.88     4300.12    273.37 o
  12   2   1       32.57      171.83    114.65 o
  13   2   1      552.08      587.84    170.63 o
  14   2   1      195.25      141.15    192.37 o
  15   2   1       32.98        8.93    186.72 o
 -15   3   1        0.57        0.00    234.66 o
 -14   3   1       40.74       14.00    153.96 o
 -13   3   1       81.68      159.62    115.25 o
 -12   3   1     1205.25     1236.43    191.18 o
 -11   3   1      826.32      773.07    126.26 o
 -10   3   1      292.97      203.39     82.49 o
  -9   3   1     3370.79     3399.59    150.09 o
  -8   3   1       39.22       33.65     39.31 o
  -7   3   1     7436.86     7433.78    154.55 o
  -6   3   1      623.00      587.54     49.14 o
  -5   3   1     2096.87     2161.97     65.22 o
  -4   3   1     8494.31     8249.14    139.66 o
  -3   3   1       52.96      100.65     23.23 o
  -2   3   1      963.58     1083.96     41.99 o
  -1   3   1      680.19      816.84     36.03 o
   0   3   1      832.55      822.50     37.52 o
   1   3   1    10530.98    10165.72    148.90 o
   2   3   1    19260.76    18995.85    231.09 o
   3   3   1    24115.51    23389.18    293.03 o
   4   3   1      165.19      132.22     29.18 o
   5   3   1    15776.18    15648.07    237.04 o
   6   3   1     6776.49     6669.35    148.60 o
   7   3   1     4728.36     4504.70    130.73 o
   8   3   1     8211.54     8513.28    260.57 o
   9   3   1       96.18       86.96     73.85 o
  10   3   1     3989.62     4036.87    256.10 o
  11   3   1     3221.62     3148.55    243.00 o
  12   3   1      308.00      431.20    139.96 o
  13   3   1     1053.01      897.54    195.35 o
  14   3   1        7.81       27.10    168.55 o
 -15   4   1     1761.66     1347.81    441.33 o
 -14   4   1      190.99      278.14    147.41 o
 -13   4   1     6805.31     6099.97    378.20 o
 -12   4   1     1378.00     1524.69    259.38 o
 -11   4   1     8554.91     7871.53    335.61 o
 -10   4   1     6857.95     6871.55    297.49 o
  -9   4   1      232.37      136.39     68.49 o
  -8   4   1    19869.92    20108.10    349.91 o
  -7   4   1      490.41      470.51     61.64 o
  -6   4   1    13578.31    13189.21    246.27 o
  -5   4   1     9098.56     9115.71    173.91 o
  -4   4   1     3781.19     3770.05     86.66 o
  -3   4   1     5925.98     5701.82    112.86 o
  -2   4   1     4187.03     4423.40     91.72 o
  -1   4   1       85.08       52.11     26.21 o
   0   4   1     5516.84     5707.18    112.86 o
   1   4   1       12.79       64.92     24.42 o
   2   4   1     5557.59     5182.77    103.33 o
   3   4   1      965.72      882.66     49.14 o
   4   4   1     4079.39     3486.85    100.95 o
   5   4   1    12930.63    13323.81    231.38 o
   6   4   1     1865.32     1771.27     81.89 o
   7   4   1     9120.13     9194.33    217.69 o
   8   4   1      200.10       88.44     88.15 o
   9   4   1     7503.29     7510.02    334.12 o
  10   4   1      745.31      493.14    132.82 o
  11   4   1     1373.22     1536.90    191.78 o
  12   4   1     1870.42     1715.88    217.39 o
  13   4   1        3.41      175.70    150.38 o
  14   4   1      167.73      190.59    191.18 o
 -15   5   1       38.47        0.00    238.53 o
 -14   5   1       87.11      194.76    150.68 o
 -13   5   1      906.49      838.88    222.15 o
 -12   5   1        1.70       16.08    123.29 o
 -11   5   1      479.25      465.75    137.88 o
 -10   5   1     1334.33     1333.81    155.75 o
  -9   5   1     2170.40     2288.53    160.51 o
  -8   5   1     4953.74     4738.76    158.72 o
  -7   5   1        1.86       29.78     42.58 o
  -6   5   1     2599.99     2698.89    103.04 o
  -5   5   1     1149.84     1240.90     69.39 o
  -4   5   1     1060.08     1079.20     60.75 o
  -3   5   1      336.78      315.66     37.82 o
  -2   5   1     3731.42     3871.59     97.38 o
  -1   5   1      551.89      659.01     48.84 o
   0   5   1      191.92      178.68     30.97 o
   1   5   1     5604.41     5517.79    115.54 o
   2   5   1     3744.39     3789.40     98.57 o
   3   5   1      679.64      560.44     50.03 o
   4   5   1    12893.03    12394.10    228.11 o
   5   5   1     6431.16     6055.60    157.23 o
   6   5   1     8162.47     8246.46    178.38 o
   7   5   1     2244.68     2182.52    145.02 o
   8   5   1     4890.64     5317.08    284.39 o
   9   5   1     4563.42     4341.81    264.14 o
  10   5   1      629.08      578.61    137.28 o
  11   5   1     2235.99     2370.72    232.28 o
  12   5   1       36.02      112.57    123.29 o
  13   5   1     1067.80      969.31    244.79 o
 -15   6   1     1906.02     1756.67    470.51 o
 -14   6   1     2288.57     1991.93    470.21 o
 -13   6   1     3681.52     3476.42    381.17 o
 -12   6   1     6216.26     6769.11    486.59 o
 -11   6   1      409.80      381.47    156.34 o
 -10   6   1    13219.97    12952.76    438.05 o
  -9   6   1     9030.76     9292.90    310.60 o
  -8   6   1    10319.00    10502.53    291.54 o
  -7   6   1     9014.89     8610.06    215.60 o
  -6   6   1      759.96      821.91     70.58 o
  -5   6   1    15028.25    15340.75    279.63 o
  -4   6   1        0.87       32.76     35.44 o
  -3   6   1     2874.07     2947.25     98.87 o
  -2   6   1      761.48      818.93     57.77 o
  -1   6   1     8377.76     8491.84    174.21 o
   0   6   1     1419.65     1697.12     78.62 o
   1   6   1     3334.31     3128.60     99.76 o
   2   6   1      130.39      103.33     33.95 o
   3   6   1    23255.43    24040.74    357.35 o
   4   6   1      516.22      598.26     58.67 o
   5   6   1    12455.26    12460.21    246.87 o
   6   6   1     1813.28     1846.61    146.22 o
   7   6   1     1631.65     1703.97    192.97 o
   8   6   1     6806.36     7122.29    374.92 o
   9   6   1       61.46       79.21    109.59 o
  10   6   1     3142.77     3576.48    303.45 o
  11   6   1      352.70       57.47    122.69 o
  12   6   1      521.60      521.73    182.55 o
  13   6   1      267.12      296.60    207.56 o
 -15   7   1        1.06        0.00    234.66 o
 -14   7   1      264.94      289.16    261.76 o
 -13   7   1     1006.25      531.56    206.37 o
 -12   7   1     1197.37      909.75    217.98 o
 -11   7   1     1737.83     1703.67    269.80 o
 -10   7   1     7103.10     7106.81    329.06 o
  -9   7   1     1260.80     1162.88    153.36 o
  -8   7   1     1243.05     1259.66    134.60 o
  -7   7   1     5360.24     5507.36    193.86 o
  -6   7   1      415.07      363.60     61.05 o
  -5   7   1     7676.46     7457.60    196.84 o
  -4   7   1     1040.53     1147.39     84.57 o
  -3   7   1     1628.98     1633.69     86.06 o
  -2   7   1     4041.41     4242.64    135.20 o
  -1   7   1      980.35     1308.20     89.04 o
   0   7   1      237.01      196.54     46.16 o
   1   7   1     6910.58     6667.56    162.89 o
   2   7   1     5855.63     5756.62    146.22 o
   3   7   1       19.70       34.25     40.50 o
   4   7   1     6406.59     6199.14    173.02 o
   5   7   1       84.08      111.08     68.49 o
   6   7   1     1535.71     1349.30    176.29 o
   7   7   1     7424.44     8035.02    394.87 o
   8   7   1      922.75      925.84    169.44 o
   9   7   1     3411.13     3426.69    295.41 o
  10   7   1      982.80     1177.47    225.13 o
  11   7   1      182.11      111.97    138.47 o
  12   7   1      572.24      783.49    215.01 o
 -14   8   1     5616.33     6100.27    796.30 o
 -13   8   1      135.49      110.48    239.42 o
 -12   8   1     4009.03     4586.59    438.05 o
 -11   8   1     5252.93     5420.41    443.41 o
 -10   8   1     2965.18     2622.36    312.09 o
  -9   8   1    12614.69    11618.95    426.44 o
  -8   8   1      106.60      117.63     96.78 o
  -7   8   1    10467.01    10763.99    340.97 o
  -6   8   1     3498.98     3658.97    178.38 o
  -5   8   1     3114.01     3025.86    137.58 o
  -4   8   1     2563.02     2811.75    133.41 o
  -3   8   1     1395.38     1511.89    109.89 o
  -2   8   1      256.02      238.83     54.79 o
  -1   8   1     4101.53     4399.58    152.47 o
   0   8   1     1220.48     1352.27     94.70 o
   1   8   1     2140.81     2139.64    110.78 o
   2   8   1     1110.93     1078.01     85.47 o
   3   8   1     6264.39     6333.44    212.62 o
   4   8   1     2630.02     2448.74    190.88 o
   5   8   1      409.02      267.12    111.08 o
   6   8   1    17401.36    17728.75    632.81 o
   7   8   1       47.15      113.16    101.55 o
   8   8   1     4819.47     4803.68    337.99 o
   9   8   1     2657.68     2505.62    267.71 o
  10   8   1      292.29      302.26    159.62 o
  11   8   1     2318.98     2165.84    286.48 o
  12   8   1        0.12       92.91    197.14 o
 -14   9   1      191.66      263.55    283.20 o
 -13   9   1      152.23      430.90    284.09 o
 -12   9   1     1182.23     1445.78    286.77 o
 -11   9   1     2685.48     2620.87    337.40 o
 -10   9   1      428.98      374.92    184.93 o
  -9   9   1     5098.47     5428.15    349.91 o
  -8   9   1      594.36      476.76    127.75 o
  -7   9   1     3313.08     3480.89    238.53 o
  -6   9   1     2134.66     2242.08    173.02 o
  -5   9   1       46.80       37.52     72.07 o
  -4   9   1     5481.08     5254.84    213.52 o
  -3   9   1      645.26      547.94     81.00 o
  -2   9   1     1512.26     1545.84    110.78 o
  -1   9   1     2780.76     2770.06    142.34 o
   0   9   1      146.72       95.29     56.58 o
   1   9   1       80.92       74.45     61.35 o
   2   9   1     5862.35     5564.24    271.88 o
   3   9   1     2430.38     2542.55    202.80 o
   4   9   1     1029.07      892.48    164.08 o
   5   9   1     8217.31     8274.45    410.66 o
   6   9   1       20.94        0.00     90.53 o
   7   9   1     2556.78     2449.93    263.55 o
   8   9   1      759.51      847.22    188.50 o
   9   9   1      245.23      183.44    145.32 o
  10   9   1     2718.04     2734.92    313.87 o
  11   9   1        0.17       95.29    178.08 o
 -14  10   1     2817.40     2459.76    557.17 o
 -13  10   1     3360.20     3094.06    594.39 o
 -12  10   1       17.01       15.49    262.35 o
 -11  10   1     7322.52     8162.48    582.48 o
 -10  10   1      743.69      705.17    217.09 o
  -9  10   1     1315.91     1439.82    263.25 o
  -8  10   1    10388.83     9715.46    464.85 o
  -7  10   1     1805.19     1795.69    211.73 o
  -6  10   1      640.84      560.44    131.33 o
  -5  10   1      368.09      511.90    124.18 o
  -4  10   1     2210.59     2148.27    200.12 o
  -3  10   1      340.81      516.37    118.82 o
  -2  10   1     3469.32     3223.60    228.41 o
  -1  10   1      349.93      687.30    129.24 o
   0  10   1     1478.25     1440.42    166.47 o
   1  10   1       24.52       11.32     75.04 o
   2  10   1    16567.63    15188.88    595.88 o
   3  10   1       90.08      189.10    113.46 o
   4  10   1    11478.46    11059.40    489.27 o
   5  10   1     4161.23     4546.39    328.17 o
   6  10   1     3193.99     3284.94    293.92 o
   7  10   1     3602.10     3977.31    339.78 o
   8  10   1      305.73      368.67    166.47 o
   9  10   1     8102.49     9230.66    621.79 o
  10  10   1      567.48      858.83    230.49 o
 -13  11   1     1771.76      889.21    415.72 o
 -12  11   1        1.10        0.00    211.43 o
 -11  11   1     1575.28     1380.86    413.63 o
 -10  11   1     4118.44     4482.66    451.45 o
  -9  11   1     3117.02     2899.90    373.13 o
  -8  11   1     1217.74     1010.41    247.17 o
  -7  11   1      179.11        8.34    146.81 o
  -6  11   1     3818.52     3841.22    313.57 o
  -5  11   1      622.92      355.86    148.30 o
  -4  11   1     5387.63     5639.29    308.51 o
  -3  11   1     2861.64     3000.55    238.53 o
  -2  11   1     4110.98     4345.98    271.59 o
  -1  11   1     1251.11     1514.27    214.41 o
   0  11   1     2791.34     2190.86    234.36 o
   1  11   1     3066.55     3706.62    292.73 o
   2  11   1      782.01      785.87    172.72 o
   3  11   1      409.68      483.61    146.51 o
   4  11   1       43.78       83.68    115.84 o
   5  11   1     2686.38     2282.28    268.61 o
   6  11   1     1275.57     1254.60    217.98 o
   7  11   1      579.13      370.16    173.31 o
   8  11   1     3137.89     3375.77    341.87 o
   9  11   1       56.88      114.65    173.61 o
 -12  12   1     2015.20     1594.97    487.49 o
 -11  12   1     2026.62     1958.88    493.74 o
 -10  12   1     4164.65     4245.02    455.62 o
  -9  12   1        2.48        0.00    150.38 o
  -8  12   1     7484.12     7423.66    562.83 o
  -7  12   1       17.55      135.79    147.41 o
  -6  12   1      357.08      261.16    183.74 o
  -5  12   1     1063.38      893.08    195.05 o
  -4  12   1     5296.15     5735.77    384.15 o
  -3  12   1      152.51       47.65    120.31 o
  -2  12   1     6160.41     6346.54    399.93 o
  -1  12   1     1403.54      913.92    189.40 o
   0  12   1     4982.21     5026.13    357.05 o
   1  12   1     1913.47     1883.83    243.30 o
   2  12   1     2820.69     2646.48    282.60 o
   3  12   1     8540.18     7909.35    454.13 o
   4  12   1        7.41       20.85    115.25 o
   5  12   1     9463.44    10205.33    536.32 o
   6  12   1     2904.58     3105.97    327.87 o
   7  12   1     5707.22     5492.48    429.12 o
   8  12   1     4133.07     5077.65    515.78 o
 -11  13   1        3.30        0.00    235.85 o
  -9  13   1      117.49      206.67    210.24 o
  -8  13   1     1083.90     1275.15    313.28 o
  -7  13   1     8246.90     7678.86    585.76 o
  -6  13   1     1003.51     1396.05    293.92 o
  -5  13   1     3466.27     2595.85    351.99 o
  -4  13   1      369.09      114.35    162.30 o
  -3  13   1     1953.91     1865.96    314.77 o
  -2  13   1     2074.04     2194.73    274.27 o
  -1  13   1      360.54      279.63    151.58 o
   0  13   1     1325.38      772.47    190.59 o
   1  13   1     1393.77     1361.21    225.43 o
   2  13   1      263.40      148.60    138.18 o
   3  13   1      131.56        0.00    130.73 o
   4  13   1     2536.18     2324.86    299.58 o
   5  13   1      111.00       22.04    157.83 o
   6  13   1      843.03     1243.28    290.35 o
   7  13   1      587.57      698.32    252.23 o
 -10  14   1     3579.40     3262.01    666.76 o
  -9  14   1      812.58       82.79    303.75 o
  -8  14   1      917.88     1302.54    458.00 o
  -7  14   1     2425.97     2786.14    404.70 o
  -6  14   1      288.13      295.41    207.86 o
  -5  14   1      954.78      765.03    248.66 o
  -4  14   1      720.27      704.87    244.49 o
  -3  14   1     1112.44     1621.18    314.17 o
  -2  14   1      217.84       25.61    159.91 o
  -1  14   1     3082.14     3312.04    406.49 o
   0  14   1      575.01      931.20    259.97 o
   1  14   1     4294.03     3924.00    428.52 o
   2  14   1     1824.57     2009.50    336.21 o
   3  14   1     7679.23     8747.94    689.39 o
   4  14   1     1639.87     1596.16    321.32 o
   5  14   1      698.17      576.53    251.04 o
   6  14   1     4178.63     5873.95    568.48 o
  -9  15   1     2881.29     4143.77    771.88 o
  -8  15   1        0.50      543.77    390.70 o
  -6  15   1      533.86      636.38    262.35 o
  -5  15   1      379.99      213.22    192.37 o
  -4  15   1     4637.33     4655.68    508.63 o
  -3  15   1       26.44       70.28    185.23 o
  -2  15   1       13.67        0.00    165.87 o
  -1  15   1     3225.93     3559.81    447.58 o
   0  15   1       23.62       96.19    181.95 o
   1  15   1       99.61      322.21    209.35 o
   2  15   1     1216.11      965.44    278.14 o
   3  15   1      110.25       65.81    187.61 o
   4  15   1      294.59      481.23    240.02 o
  -6  16   1      189.16        0.00    278.73 o
  -5  16   1      177.29      300.77    332.34 o
  -4  16   1      238.45      279.33    231.68 o
  -3  16   1     1887.57     2324.56    408.87 o
  -2  16   1       64.71      156.04    207.26 o
  -1  16   1     2324.41     2954.99    432.99 o
   0  16   1      937.88     1291.52    315.36 o
   1  16   1      462.44      539.00    243.30 o
  -2 -16   2      536.99      345.44    220.96 o
  -1 -16   2     2451.35     2038.39    370.45 o
   0 -16   2     8313.41     7908.76    641.15 o
   1 -16   2     3052.53     2358.81    398.15 o
   2 -16   2     7984.41     8416.49    966.93 o
   3 -16   2     1836.02     1801.34    356.46 o
   4 -16   2     6394.84     6182.16    586.95 o
   5 -16   2     4011.44     4043.72    513.39 o
   6 -16   2      371.80      312.68    234.66 o
   7 -16   2     2385.89     3396.32    482.72 o
  -5 -15   2      100.21      139.07    196.24 o
  -4 -15   2      344.62      639.66    249.25 o
  -3 -15   2      336.11      265.93    171.53 o
  -2 -15   2      271.88      147.11    156.34 o
  -1 -15   2     1786.79     1785.56    286.48 o
   0 -15   2       39.49      182.25    160.21 o
   1 -15   2       44.76        2.08    132.82 o
   2 -15   2      633.87      528.58    195.95 o
   3 -15   2       50.74      157.53    160.81 o
   4 -15   2      176.52      380.58    214.41 o
   5 -15   2      445.59      409.76    226.62 o
   6 -15   2       54.51       59.56    187.31 o
   7 -15   2     1738.53     1471.09    337.99 o
   8 -15   2      325.34      460.39    252.53 o
   9 -15   2        3.13      168.55    232.28 o
  -6 -14   2      805.32     1083.66    290.35 o
  -5 -14   2     6880.68     8243.48    516.67 o
  -4 -14   2     5492.75     6863.81    470.81 o
  -3 -14   2     1866.49     2026.77    293.62 o
  -2 -14   2    11453.33    11979.87    598.56 o
  -1 -14   2      123.26      110.78    143.54 o
   0 -14   2    15927.70    16810.06    702.19 o
   1 -14   2     5410.95     4512.14    379.68 o
   2 -14   2     5036.09     5557.39    413.63 o
   3 -14   2    12342.15    12452.47    593.20 o
   4 -14   2     1634.68     1987.46    280.52 o
   5 -14   2    10226.30    11125.21    587.54 o
   6 -14   2     1099.20     1238.52    287.37 o
   7 -14   2     4803.78     5457.63    534.83 o
   8 -14   2      302.74      457.41    234.96 o
   9 -14   2      615.66      539.30    269.20 o
  10 -14   2      478.57      270.40    227.81 o
  -8 -13   2     1989.91     1563.41    340.67 o
  -7 -13   2      134.69      137.28    187.91 o
  -6 -13   2      982.24      640.85    199.52 o
  -5 -13   2      692.69      473.49    184.93 o
  -4 -13   2        4.09      115.25    136.69 o
  -3 -13   2      192.59       39.61    127.16 o
  -2 -13   2      287.14      128.35    132.82 o
  -1 -13   2      281.93      182.84    131.33 o
   0 -13   2       14.34       34.84    117.03 o
   1 -13   2      532.59      566.40    173.31 o
   2 -13   2     2865.46     2676.55    296.90 o
   3 -13   2     1711.61     1836.19    252.83 o
   4 -13   2        1.28       96.19    129.54 o
   5 -13   2     1548.14     1557.75    247.47 o
   6 -13   2     1761.11     1793.90    263.25 o
   7 -13   2      308.03      353.18    179.27 o
   8 -13   2     2790.98     3413.89    433.88 o
   9 -13   2     1431.00     1788.24    342.46 o
  10 -13   2      651.00      659.61    253.42 o
  11 -13   2     1861.07     2133.38    388.02 o
  -9 -12   2      567.39      676.29    263.84 o
  -8 -12   2     1215.51     1198.02    298.09 o
  -7 -12   2     2300.21     2570.84    298.39 o
  -6 -12   2    11186.34    11753.55    568.19 o
  -5 -12   2      207.76      136.39    142.34 o
  -4 -12   2     9792.70     9815.82    495.23 o
  -3 -12   2     3223.91     3274.52    307.92 o
  -2 -12   2    18151.43    18188.83    685.22 o
  -1 -12   2    15816.60    16689.45    644.72 o
   0 -12   2      789.31      750.14    176.59 o
   1 -12   2    38970.76    38852.91   1156.03 o
   2 -12   2      432.87      165.57    125.97 o
   3 -12   2     6993.94     6638.68    404.10 o
   4 -12   2     3968.96     4264.98    334.72 o
   5 -12   2     4225.09     4176.23    337.70 o
   6 -12   2     9666.86    10434.33    526.79 o
   7 -12   2      566.00      280.52    158.13 o
   8 -12   2     2002.19     2123.85    285.88 o
   9 -12   2      755.61      587.54    217.98 o
  10 -12   2     2956.01     3008.89    409.17 o
  11 -12   2      106.03       86.36    185.82 o
  12 -12   2      369.27      424.06    234.66 o
 -10 -11   2     1012.86     1033.93    304.64 o
  -9 -11   2     4622.15     5037.15    500.59 o
  -8 -11   2     1509.11     1536.31    234.96 o
  -7 -11   2     3057.52     3401.68    320.42 o
  -6 -11   2     1343.89     1370.44    223.64 o
  -5 -11   2        8.41        6.85     96.78 o
  -4 -11   2      953.55     1131.31    195.35 o
  -3 -11   2      181.42      327.87    131.03 o
  -2 -11   2      225.68      171.53    116.44 o
  -1 -11   2    10924.97     9916.47    478.25 o
   0 -11   2      248.47       83.68    100.06 o
   1 -11   2     1453.60     1889.19    224.83 o
   2 -11   2      215.97      177.78    120.61 o
   3 -11   2     1290.69     1488.36    206.07 o
   4 -11   2     7064.14     6928.13    393.09 o
   5 -11   2     1276.69     1680.74    220.66 o
   6 -11   2     2343.68     2476.14    267.12 o
   7 -11   2     1732.75     1524.69    231.09 o
   8 -11   2     1215.51      973.18    200.12 o
   9 -11   2     2337.01     2589.30    293.62 o
  10 -11   2      372.21      249.25    186.42 o
  11 -11   2     2857.56     2403.78    363.31 o
  12 -11   2     2373.63     2466.61    385.94 o
  13 -11   2      969.56     1051.50    307.02 o
 -11 -10   2     1023.66      329.36    225.43 o
 -10 -10   2      580.14      562.53    227.51 o
  -9 -10   2        2.74      150.38    147.70 o
  -8 -10   2     9337.89     9080.87    486.29 o
  -7 -10   2      170.73       77.72    119.12 o
  -6 -10   2     2846.86     3263.50    290.64 o
  -5 -10   2    11162.22    10613.60    480.93 o
  -4 -10   2     4405.45     4328.70    309.11 o
  -3 -10   2    19575.58    19530.69    821.91 o
  -2 -10   2     1334.08     1628.62    203.39 o
  -1 -10   2    23290.89    22750.12    740.01 o
   0 -10   2    11996.30    11574.58    473.79 o
   1 -10   2    32030.18    32936.98    745.97 o
   2 -10   2    18193.63    17731.72    539.90 o
   3 -10   2      131.35      175.40     98.87 o
   4 -10   2    23774.56    22779.89    913.03 o
   5 -10   2      999.99     1176.58    185.23 o
   6 -10   2     7052.72     6983.22    389.81 o
   7 -10   2      610.77      418.10    143.83 o
   8 -10   2     6037.82     6463.57    408.57 o
   9 -10   2     2220.24     2094.07    248.06 o
  10 -10   2     1451.24     1861.20    265.93 o
  11 -10   2      150.59      135.50    169.74 o
  12 -10   2      390.52      525.90    225.13 o
  13 -10   2     3152.53     3043.73    419.59 o
 -12  -9   2      191.25      265.33    212.92 o
 -11  -9   2     4327.07     4742.04    491.65 o
 -10  -9   2      317.71      181.65    146.51 o
  -9  -9   2     5510.86     5558.29    386.83 o
  -8  -9   2      931.01      849.60    181.65 o
  -7  -9   2     5075.38     5037.75    342.16 o
  -6  -9   2      356.77      223.05    122.39 o
  -5  -9   2     3542.88     3395.13    270.10 o
  -4  -9   2       30.58       66.11     92.61 o
  -3  -9   2     2500.81     2909.43    208.45 o
  -2  -9   2      702.21      650.38    106.01 o
  -1  -9   2    13355.07    13852.69    316.55 o
   0  -9   2     1439.73     1409.15    103.04 o
   1  -9   2        8.14       68.79     48.24 o
   2  -9   2    21872.30    22786.74    389.21 o
   3  -9   2      119.48      137.88     58.67 o
   4  -9   2     5311.35     5484.14    243.30 o
   5  -9   2     2206.71     2248.03    189.69 o
   6  -9   2     1406.13     1135.48    155.45 o
   7  -9   2    36074.61    34968.22   1030.06 o
   8  -9   2     3662.38     3546.70    290.94 o
   9  -9   2      860.49      658.42    167.66 o
  10  -9   2     6410.30     5857.27    386.24 o
  11  -9   2       18.94       27.99    122.39 o
  12  -9   2     1436.03     1563.11    297.49 o
  13  -9   2     1402.43     1429.10    298.69 o
  14  -9   2      784.25      658.72    254.31 o
 -12  -8   2      452.61      290.35    205.48 o
 -11  -8   2      916.80      618.51    179.87 o
 -10  -8   2      729.74      676.88    179.27 o
  -9  -8   2      559.67      606.30    161.40 o
  -8  -8   2     7294.67     7742.29    446.39 o
  -7  -8   2    11112.89    11738.07    493.44 o
  -6  -8   2      467.88      542.58    142.64 o
  -5  -8   2    31670.55    32894.10    949.96 o
  -4  -8   2      204.12      239.72     73.26 o
  -3  -8   2    21009.32    21470.80    410.95 o
  -2  -8   2    30904.58    30741.96    476.76 o
  -1  -8   2    10680.24    10804.79    231.09 o
   0  -8   2    35592.80    37316.91    553.89 o
   1  -8   2      142.08      216.20     49.43 o
   2  -8   2    36426.10    37154.91    524.11 o
   3  -8   2     3808.21     3706.62    129.84 o
   4  -8   2    20124.35    20795.41    355.86 o
   5  -8   2     9685.73    10522.18    230.19 o
   6  -8   2     3241.68     3169.70    189.10 o
   7  -8   2    17331.30    16699.28    512.50 o
   8  -8   2       10.29       47.65     97.08 o
   9  -8   2     4466.77     4375.46    315.66 o
  10  -8   2       47.31       39.90    111.08 o
  11  -8   2     4863.09     5471.93    382.66 o
  12  -8   2       36.59        0.00    152.47 o
  13  -8   2     4356.17     5001.12    504.16 o
  14  -8   2      142.82      209.94    212.92 o
 -13  -7   2     5421.65     5705.40    521.43 o
 -12  -7   2     1553.10     1324.28    287.67 o
 -11  -7   2     7984.48     7719.66    442.22 o
 -10  -7   2      679.68      660.50    162.89 o
  -9  -7   2      576.34      402.91    140.56 o
  -8  -7   2     7049.79     7187.51    381.77 o
  -7  -7   2     4741.34     4702.43    299.58 o
  -6  -7   2      160.56       48.24     74.45 o
  -5  -7   2      139.83      144.13     64.03 o
  -4  -7   2     3269.92     3275.71    130.14 o
  -3  -7   2       54.65       60.15     40.20 o
  -2  -7   2    18340.67    17855.61    281.41 o
  -1  -7   2     2214.64     2460.06     97.97 o
   0  -7   2    18572.57    18869.29    317.74 o
   1  -7   2     4937.75     4835.25    137.58 o
   2  -7   2     5376.56     4759.31    131.62 o
   3  -7   2    16439.69    16718.34    290.35 o
   4  -7   2      328.70      272.48     47.35 o
   5  -7   2    19023.15    19419.31    314.47 o
   6  -7   2     3546.30     3464.21    121.80 o
   7  -7   2      533.20      363.90     81.30 o
   8  -7   2     2715.71     2784.06    206.97 o
   9  -7   2      181.05      158.43    117.93 o
  10  -7   2     9625.45     9826.84    462.17 o
  11  -7   2     3730.30     3714.36    313.87 o
  12  -7   2      205.02      156.94    147.41 o
  13  -7   2     4204.76     5008.86    481.83 o
  14  -7   2      110.43        0.00    162.00 o
  15  -7   2       53.77        0.00    280.82 o
 -13  -6   2      390.81      282.90    200.71 o
 -12  -6   2      634.88      688.20    178.97 o
 -11  -6   2     4731.61     5026.13    362.41 o
 -10  -6   2     2490.85     2489.24    258.19 o
  -9  -6   2     3222.14     2756.66    248.66 o
  -8  -6   2       23.20       11.61     86.06 o
  -7  -6   2    16567.90    16697.49    496.72 o
  -6  -6   2     6835.32     6705.38    195.65 o
  -5  -6   2     6538.89     6393.30    162.59 o
  -4  -6   2    45663.27    44784.64    656.33 o
  -3  -6   2      165.24      170.63     41.99 o
  -2  -6   2    78705.08    78271.94    917.20 o
  -1  -6   2     1980.16     2043.15     82.19 o
   0  -6   2    48676.14    50007.02    657.23 o
   1  -6   2    94287.38    99544.71   1249.83 o
   2  -6   2     7581.54     7422.17    162.00 o
   3  -6   2    14112.31    13566.21    229.30 o
   4  -6   2     2722.20     2949.63    103.63 o
   5  -6   2    21489.28    22351.07    365.39 o
   6  -6   2      269.85      176.59     44.07 o
   7  -6   2    16570.15    17124.53    343.35 o
   8  -6   2       29.32       78.32     82.49 o
   9  -6   2     1325.28     1747.15    205.48 o
  10  -6   2     3115.12     3366.84    278.44 o
  11  -6   2     3556.02     3991.60    315.36 o
  12  -6   2     1528.63     1064.01    207.26 o
  13  -6   2      890.80     1005.35    248.95 o
  14  -6   2     5154.47     5798.31    713.21 o
  15  -6   2      103.85      109.29    195.65 o
 -14  -5   2     3730.34     4101.49    697.13 o
 -13  -5   2     3346.79     3295.66    395.17 o
 -12  -5   2     3989.52     4521.97    348.71 o
 -11  -5   2      151.29      245.98    132.52 o
 -10  -5   2     7847.80     7805.13    347.23 o
  -9  -5   2      758.10      885.04    139.96 o
  -8  -5   2     9013.75     8629.42    332.04 o
  -7  -5   2      502.73      719.17    101.25 o
  -6  -5   2     5837.16     5504.68    157.83 o
  -5  -5   2      146.75       97.68     40.50 o
  -4  -5   2    29980.81    29848.58    413.93 o
  -3  -5   2        5.75       16.08     27.40 o
  -2  -5   2    11449.06    11733.00    199.22 o
  -1  -5   2    20122.64    20329.07    301.07 o
   0  -5   2     1138.45      916.90     51.82 o
   1  -5   2    13891.20    13625.77    217.69 o
   2  -5   2     1434.96     1770.37     70.58 o
   3  -5   2    35015.77    36492.91    485.10 o
   4  -5   2     5898.54     5512.13    124.77 o
   5  -5   2    15312.05    15581.67    251.93 o
   6  -5   2    31786.34    32519.18    500.89 o
   7  -5   2     8015.90     8197.02    185.52 o
   8  -5   2    24457.89    24683.08    521.73 o
   9  -5   2     1684.19     1735.83    170.63 o
  10  -5   2      193.68      323.40    131.33 o
  11  -5   2     1053.34     1070.56    184.93 o
  12  -5   2      876.68      624.47    164.98 o
  13  -5   2     2495.00     1636.66    290.64 o
  14  -5   2      315.47      240.02    209.65 o
  15  -5   2       43.49      107.80    161.11 o
 -14  -4   2      165.96      208.45    276.05 o
 -13  -4   2      358.46      247.47    147.70 o
 -12  -4   2      301.95      387.13    143.24 o
 -11  -4   2     7521.61     7418.59    401.13 o
 -10  -4   2     1286.53      995.82    153.96 o
  -9  -4   2      104.60      142.05     81.30 o
  -8  -4   2    32433.62    33413.15    661.69 o
  -7  -4   2     8057.82     7621.39    198.93 o
  -6  -4   2    24930.17    24928.46    405.00 o
  -5  -4   2      147.12      132.22     35.14 o
  -4  -4   2    61366.86    62118.51    800.76 o
  -3  -4   2    46839.02    45952.57    605.11 o
  -2  -4   2    19029.42    19388.04    273.67 o
  -1  -4   2    39347.35    39772.50    499.99 o
   0  -4   2      200.81      174.80     29.48 o
   1  -4   2    74741.56    77447.65    877.89 o
   2  -4   2     3170.73     3337.65     85.17 o
   3  -4   2    28765.22    30023.98    395.47 o
   4  -4   2    27487.81    27982.02    347.52 o
   5  -4   2     6296.35     5791.46    133.71 o
   6  -4   2     5566.95     5676.51    139.07 o
   7  -4   2     2925.47     3062.19    106.61 o
   8  -4   2     8870.67     8982.30    249.25 o
   9  -4   2      265.70      250.44     93.51 o
  10  -4   2    11505.06    12109.41    493.44 o
  11  -4   2     2142.78     2252.20    249.25 o
  12  -4   2     5660.61     6308.13    392.49 o
  13  -4   2        1.53       47.05    119.71 o
  14  -4   2     8425.42    10058.82    646.80 o
  15  -4   2     1233.73     1298.08    241.21 o
 -15  -3   2      331.08        0.00    253.72 o
 -14  -3   2     9175.81    11942.05    932.98 o
 -13  -3   2       36.10       39.90    106.31 o
 -12  -3   2     4334.54     4200.65    317.74 o
 -11  -3   2     4255.09     4285.23    237.04 o
 -10  -3   2    14299.17    14109.38    411.25 o
  -9  -3   2     1213.82     1102.72    122.99 o
  -8  -3   2     3609.43     3447.84    138.47 o
  -7  -3   2     5235.08     5083.31    154.85 o
  -6  -3   2    11969.92    12207.98    211.43 o
  -5  -3   2    18538.27    18047.09    269.80 o
  -4  -3   2       35.90      100.95     27.40 o
  -3  -3   2    43424.20    42080.68    498.80 o
  -2  -3   2      912.27     1045.55     41.69 o
  -1  -3   2   109100.47   106780.16   1130.42 o
   0  -3   2    15057.16    15078.40    210.24 o
   1  -3   2    23928.45    25332.27    324.89 o
   2  -3   2    91350.34    92576.38   1027.68 o
   3  -3   2       72.83      105.12     25.01 o
   4  -3   2    36353.13    36009.90    460.39 o
   5  -3   2     2913.94     3231.64     91.42 o
   6  -3   2    13633.61    14355.36    233.77 o
   7  -3   2     7877.90     7493.64    163.49 o
   8  -3   2     2157.52     2284.96     98.87 o
   9  -3   2     7723.14     7902.51    315.36 o
  10  -3   2     7142.41     7305.43    372.54 o
  11  -3   2     4341.33     4002.62    303.15 o
  12  -3   2     1831.08     1642.02    197.73 o
  13  -3   2      348.71      310.89    134.01 o
  14  -3   2     1503.29     1917.48    267.42 o
  15  -3   2      272.36      316.26    222.15 o
 -15  -2   2      238.83      209.65    312.68 o
 -14  -2   2      481.48      249.85    193.27 o
 -13  -2   2     3503.30     3440.99    308.51 o
 -12  -2   2       22.15       25.91    102.74 o
 -11  -2   2     6628.46     6513.90    280.82 o
 -10  -2   2    10986.38    10792.87    318.94 o
  -9  -2   2     1010.00      919.28    101.84 o
  -8  -2   2    21883.68    22023.21    375.52 o
  -7  -2   2     1763.37     1959.47     94.10 o
  -6  -2   2    15097.29    15894.94    259.97 o
  -5  -2   2    48650.24    48147.30    573.25 o
  -4  -2   2     1033.39      892.48     43.78 o
  -3  -2   2   107269.20   104284.66   1064.90 o
  -2  -2   2     5505.99     5891.52     93.80 o
  -1  -2   2   102083.84   101419.30   1063.12 o
   0  -2   2     5286.35     5895.98     89.64 o
   1  -2   2     4467.69     4604.76     75.64 o
   2  -2   2    30791.38    31238.68    384.15 o
   3  -2   2     3739.71     3717.34     81.30 o
   4  -2   2    15357.99    15259.16    212.62 o
   5  -2   2      549.78      603.62     43.78 o
   6  -2   2     2060.06     1589.61     72.36 o
   7  -2   2     3436.27     3318.59    109.89 o
   8  -2   2    11246.17    11241.35    227.51 o
   9  -2   2      781.18      764.13    124.18 o
  10  -2   2     6667.93     7096.68    310.60 o
  11  -2   2     5754.79     5058.29    283.50 o
  12  -2   2     2649.05     2550.59    225.13 o
  13  -2   2    11637.62    13330.96    711.13 o
  14  -2   2     1279.90     1143.82    269.80 o
  15  -2   2     4132.65     4045.80    456.22 o
 -15  -1   2     1355.82     1156.33    413.93 o
 -14  -1   2     3374.20     3389.77    392.19 o
 -13  -1   2     3577.60     3828.41    314.17 o
 -12  -1   2     3438.36     3729.55    244.19 o
 -11  -1   2    22613.59    22875.19    656.04 o
 -10  -1   2      183.87      224.54     83.08 o
  -9  -1   2     2873.07     2732.54    136.09 o
  -8  -1   2     1614.57     1581.87     90.83 o
  -7  -1   2    35140.82    34217.19    510.12 o
  -6  -1   2     3337.75     3089.29     97.68 o
  -5  -1   2    12175.63    11671.36    192.08 o
  -4  -1   2     6897.20     6612.47    115.25 o
  -3  -1   2    44536.73    43103.01    512.80 o
  -2  -1   2     3665.92     4246.81     64.92 o
  -1  -1   2       40.73       53.30      8.64 o
   0  -1   2     9799.80    10524.27    122.09 o
   1  -1   2     3415.38     3050.58     50.92 o
   2  -1   2   161107.06   154348.56   1669.12 o
   3  -1   2    10343.13     9934.34    144.73 o
   4  -1   2     9512.66     9895.63    159.62 o
   5  -1   2    35045.76    34607.89    470.21 o
   6  -1   2     3635.32     4036.27    104.52 o
   7  -1   2     9085.16     8984.98    185.52 o
   8  -1   2      268.08      125.37     40.20 o
   9  -1   2     7265.36     7408.47    266.52 o
  10  -1   2     2574.58     2964.22    212.03 o
  11  -1   2      188.34      114.05    123.88 o
  12  -1   2      444.84      342.76    148.30 o
  13  -1   2     2144.30     2334.69    285.58 o
  14  -1   2      903.84      466.04    215.30 o
  15  -1   2       66.67      179.87    191.18 o
 -15   0   2      641.26      543.77    342.76 o
 -14   0   2      720.67      673.01    205.18 o
 -13   0   2     3409.96     3348.37    362.41 o
 -12   0   2     6611.74     6964.76    377.00 o
 -11   0   2      870.46      870.74    122.69 o
 -10   0   2     8923.80     9049.60    277.84 o
  -9   0   2     1591.82     1652.75    102.74 o
  -8   0   2       79.67       45.26     41.39 o
  -7   0   2    65418.00    66250.08    917.50 o
  -6   0   2     9772.88    10603.48    189.40 o
  -5   0   2    36174.34    35273.16    451.45 o
  -4   0   2    10991.80    11030.21    162.00 o
  -3   0   2    16644.10    16064.09    206.97 o
  -2   0   2    74750.78    74293.73    775.75 o
  -1   0   2     2067.05     2687.87     72.96 o
   0   0   2     2032.99     2249.22     39.31 o
   1   0   2    22697.91    21066.40    241.81 o
   2   0   2    19309.63    17796.35    210.54 o
   3   0   2     7532.59     6795.91    120.61 o
   4   0   2    14897.76    14386.03    203.69 o
   5   0   2     7611.77     7272.08    132.52 o
   6   0   2     3101.82     2746.24     80.40 o
   7   0   2    12211.89    12111.79    205.77 o
   8   0   2     6080.53     6060.07    144.43 o
   9   0   2     9635.78     9775.92    310.89 o
  10   0   2      556.90      388.32    132.82 o
  11   0   2    18427.12    19826.39    695.94 o
  12   0   2     1190.80      900.23    185.23 o
  13   0   2     8621.16     9816.12    504.16 o
  14   0   2     2132.08     2484.78    350.20 o
  15   0   2     3103.57     3378.75    435.67 o
 -15   1   2     4844.72     5553.52    738.52 o
 -14   1   2       60.58      178.38    162.00 o
 -13   1   2     5963.92     5647.33    449.07 o
 -12   1   2     2413.63     1985.68    222.75 o
 -11   1   2     2290.84     2362.38    183.44 o
 -10   1   2      754.95      902.91    106.61 o
  -9   1   2    10753.03    11170.47    240.02 o
  -8   1   2     1337.19     1240.90     76.23 o
  -7   1   2     8467.36     7735.44    156.64 o
  -6   1   2     3354.55     3139.62     91.42 o
  -5   1   2     8942.16     9520.71    164.38 o
  -4   1   2    70900.13    69185.71    783.49 o
  -3   1   2     8179.04     7753.61    112.27 o
  -2   1   2    46116.68    47944.80    501.18 o
  -1   1   2    14038.95    14561.43    192.67 o
   0   1   2    43887.46    44907.33    437.46 o
   1   1   2     3908.10     3673.86     53.60 o
   2   1   2    25528.04    25136.92    288.86 o
   3   1   2    72840.14    70970.08    834.71 o
   4   1   2     3649.67     3600.90     78.62 o
   5   1   2    68583.97    67688.71    870.45 o
   6   1   2     5654.41     5932.02    130.73 o
   7   1   2     4158.75     4312.03    113.76 o
   8   1   2    20613.76    21962.16    405.00 o
   9   1   2       36.08       51.82     75.64 o
  10   1   2     1543.68     1328.15    188.20 o
  11   1   2     1671.96     1816.53    226.02 o
  12   1   2     3328.76     3206.92    251.93 o
  13   1   2     1510.55     1154.54    186.42 o
  14   1   2      138.44      178.38    165.57 o
  15   1   2       76.93       91.12    188.50 o
 -15   2   2      716.61      280.22    309.70 o
 -14   2   2     2538.38     1689.67    432.69 o
 -13   2   2      234.23      342.16    145.02 o
 -12   2   2     3020.45     2643.50    251.34 o
 -11   2   2     4473.81     4351.63    202.20 o
 -10   2   2     6671.76     6693.17    217.69 o
  -9   2   2    10250.24    10203.84    227.81 o
  -8   2   2     5867.94     5741.13    145.02 o
  -7   2   2    18237.70    17698.67    287.07 o
  -6   2   2      748.75      498.21     45.26 o
  -5   2   2      303.60      312.68     35.74 o
  -4   2   2   101455.03   102009.53   1214.40 o
  -3   2   2     2681.91     2704.84     56.28 o
  -2   2   2    66992.83    69656.23    763.84 o
  -1   2   2     8874.56     9716.95    126.56 o
   0   2   2     3387.36     3248.31     59.56 o
   1   2   2     7652.61     7418.00    101.84 o
   2   2   2     9839.16     9686.28    132.22 o
   3   2   2    26091.31    25367.71    320.13 o
   4   2   2     1482.41     1445.18     58.37 o
   5   2   2     6111.44     5782.52    120.61 o
   6   2   2       22.43       26.80     28.89 o
   7   2   2    14630.98    14627.24    241.81 o
   8   2   2      284.09      205.18     62.54 o
   9   2   2    21930.30    22016.95    612.86 o
  10   2   2     1756.51     1500.28    171.83 o
  11   2   2     9338.31    10497.76    414.53 o
  12   2   2    12343.13    12673.43    482.42 o
  13   2   2       43.15       45.26    118.22 o
  14   2   2     9986.95    11004.01    692.96 o
 -15   3   2     1841.91     1885.62    482.42 o
 -14   3   2     2484.60     2572.62    506.54 o
 -13   3   2     4373.98     3964.21    268.91 o
 -12   3   2     4934.23     4812.02    278.14 o
 -11   3   2     1233.05     1156.62    122.99 o
 -10   3   2     9933.78    10605.27    304.34 o
  -9   3   2     3990.95     4091.66    151.58 o
  -8   3   2     5302.77     4891.83    143.24 o
  -7   3   2       16.07       18.17     29.48 o
  -6   3   2    51267.08    53159.74    670.33 o
  -5   3   2      245.12      379.68     36.93 o
  -4   3   2    49959.34    50879.55    627.45 o
  -3   3   2    28783.56    29248.83    355.56 o
  -2   3   2    25390.88    26125.59    328.46 o
  -1   3   2    97947.64   100014.92   1150.07 o
   0   3   2       34.78       40.50     20.55 o
   1   3   2   239290.47   228266.47   2287.34 o
   2   3   2    55141.41    53550.44    555.38 o
   3   3   2    42376.45    40808.22    515.48 o
   4   3   2    24436.78    24563.67    341.27 o
   5   3   2     1203.75     1408.26     66.41 o
   6   3   2    24328.94    24888.26    366.88 o
   7   3   2      574.40      535.43     57.47 o
   8   3   2    12821.66    12836.92    334.12 o
   9   3   2      396.09      220.96     98.57 o
  10   3   2      223.21      198.93    106.61 o
  11   3   2     4977.08     5283.42    332.63 o
  12   3   2      569.41      513.39    149.19 o
  13   3   2       99.53      137.88    134.90 o
  14   3   2      824.64      706.36    253.12 o
 -15   4   2        6.29        0.00    247.17 o
 -14   4   2     2332.09     2513.96    510.12 o
 -13   4   2     3182.56     3502.03    298.69 o
 -12   4   2      196.76      212.33    156.04 o
 -11   4   2     8289.16     7895.66    378.20 o
 -10   4   2      392.70      258.78     83.08 o
  -9   4   2     3493.77     3644.68    157.23 o
  -8   4   2    11638.58    12118.35    235.85 o
  -7   4   2      363.53      392.79     50.03 o
  -6   4   2    34939.91    37197.79    519.65 o
  -5   4   2      734.65      534.54     48.84 o
  -4   4   2    11882.46    11608.82    192.37 o
  -3   4   2     3183.37     3265.88     86.06 o
  -2   4   2        5.69       28.59     23.82 o
  -1   4   2    44616.88    44211.68    545.55 o
   0   4   2     3636.65     3563.08     86.96 o
   1   4   2     2096.27     2040.17     62.54 o
   2   4   2    22053.36    21966.33    305.53 o
   3   4   2    12999.49    13549.83    200.71 o
   4   4   2      343.68      313.28     39.61 o
   5   4   2    11783.29    11520.38    200.41 o
   6   4   2     1228.48     1153.35     70.87 o
   7   4   2      269.89      275.16     74.15 o
   8   4   2    10100.86    10454.58    378.49 o
   9   4   2    11394.45    11771.12    421.38 o
  10   4   2     8211.89     9059.13    385.34 o
  11   4   2      251.40      181.95    118.82 o
  12   4   2    10022.72    11248.79    467.83 o
  13   4   2      782.04      296.30    168.55 o
  14   4   2     3451.22     4159.26    486.29 o
 -15   5   2      170.84        0.00    235.85 o
 -14   5   2     3586.80     4002.03    617.92 o
 -13   5   2      241.08      164.68    167.66 o
 -12   5   2      487.34      855.85    206.97 o
 -11   5   2     1415.39     1247.15    185.82 o
 -10   5   2     9524.28     9625.23    353.78 o
  -9   5   2      156.48      157.23     75.94 o
  -8   5   2     5923.63     6510.03    189.40 o
  -7   5   2    17473.70    16760.63    300.47 o
  -6   5   2    23772.88    24102.98    384.75 o
  -5   5   2    37784.84    38623.32    527.99 o
  -4   5   2      128.33      230.79     40.20 o
  -3   5   2    88337.52    91139.83   1194.44 o
  -2   5   2     3004.37     3091.08     97.38 o
  -1   5   2    38743.22    38179.01    492.55 o
   0   5   2    15382.16    15645.69    240.02 o
   1   5   2    28723.16    29883.43    404.10 o
   2   5   2    47835.55    47190.79    630.43 o
   3   5   2        0.83       31.57     30.37 o
   4   5   2    37455.26    37632.86    508.93 o
   5   5   2    18320.98    19320.15    310.00 o
   6   5   2     6051.28     5918.32    184.63 o
   7   5   2      927.71      881.46    114.35 o
   8   5   2      145.60      182.25     99.16 o
   9   5   2     1268.49     1409.15    175.40 o
  10   5   2      247.04      118.82    105.12 o
  11   5   2      902.84      913.03    173.61 o
  12   5   2        2.74       39.90    116.73 o
  13   5   2        8.02      206.97    165.87 o
 -15   6   2      527.17        0.00    278.44 o
 -14   6   2       25.35      141.45    273.67 o
 -13   6   2     6062.50     6329.27    716.19 o
 -12   6   2       45.23       76.83    131.33 o
 -11   6   2     1007.14      936.26    166.76 o
 -10   6   2     9543.81     9414.40    357.95 o
  -9   6   2      372.81      548.53    104.23 o
  -8   6   2     8628.12     8386.12    254.61 o
  -7   6   2     2653.40     2822.17    123.58 o
  -6   6   2     5165.56     5464.78    153.66 o
  -5   6   2    22000.35    22832.90    353.18 o
  -4   6   2     2774.52     3154.51    108.40 o
  -3   6   2    15394.23    16039.07    281.12 o
  -2   6   2     6196.91     6361.13    153.36 o
  -1   6   2     1583.82     1393.67     76.53 o
   0   6   2      237.66      236.45     42.58 o
   1   6   2       23.52       29.78     32.46 o
   2   6   2     7155.17     6618.72    173.31 o
   3   6   2     6219.57     6078.53    165.27 o
   4   6   2     4308.32     4456.16    144.13 o
   5   6   2       61.34       97.68     54.20 o
   6   6   2     3619.42     3188.16    203.39 o
   7   6   2      203.06      334.42    119.12 o
   8   6   2    16140.80    15779.70    590.82 o
   9   6   2       80.03       77.72     98.57 o
  10   6   2     6307.42     6533.85    348.71 o
  11   6   2     5214.67     5675.92    354.07 o
  12   6   2     3284.67     3572.61    308.81 o
  13   6   2     5703.36     8439.13    717.38 o
 -15   7   2       38.05        0.00    217.09 o
 -14   7   2      373.03      544.66    303.45 o
 -13   7   2     2365.96     2517.24    530.67 o
 -12   7   2     1175.22      954.42    231.38 o
 -11   7   2     4092.91     3706.32    357.35 o
 -10   7   2     6804.77     6225.94    352.88 o
  -9   7   2     6795.55     7607.39    290.64 o
  -8   7   2       89.94       96.78     76.83 o
  -7   7   2    16394.25    16642.40    361.82 o
  -6   7   2        8.26       47.35     44.37 o
  -5   7   2    34876.13    36692.44    560.44 o
  -4   7   2     5991.69     5755.72    158.43 o
  -3   7   2    27568.42    27364.70    439.24 o
  -2   7   2    36822.88    36282.38    552.11 o
  -1   7   2        6.12       71.47     38.42 o
   0   7   2    91289.72    92889.65   1251.62 o
   1   7   2     2858.32     2837.06    122.69 o
   2   7   2    19041.66    18713.54    322.51 o
   3   7   2    13364.91    13698.43    278.73 o
   4   7   2     6290.68     6901.03    213.22 o
   5   7   2    12548.31    13145.43    423.46 o
   6   7   2      115.10       69.09     99.46 o
   7   7   2     3034.58     2711.10    247.47 o
   8   7   2     1950.80     1909.44    227.22 o
   9   7   2     3062.35     3156.89    298.69 o
  10   7   2        3.55        7.74    114.95 o
  11   7   2        8.67      104.52    140.26 o
  12   7   2      491.61      493.14    197.14 o
 -14   8   2      990.27      790.94    361.82 o
 -13   8   2     1729.91     1329.34    400.53 o
 -12   8   2     2398.74     2272.75    472.60 o
 -11   8   2       47.40      115.25    147.11 o
 -10   8   2    13092.08    12867.29    526.50 o
  -9   8   2      923.29      747.16    157.83 o
  -8   8   2        2.16        1.19     70.28 o
  -7   8   2     9480.98     9976.03    325.19 o
  -6   8   2      238.84      282.90     72.66 o
  -5   8   2     3350.82     3634.25    147.11 o
  -4   8   2     1267.23     1326.07     97.68 o
  -3   8   2     1249.05     1420.17    101.25 o
  -2   8   2     8308.10     8243.77    224.54 o
  -1   8   2      601.53      581.59     74.15 o
   0   8   2     9556.60    10863.75    270.69 o
   1   8   2     3660.71     3457.96    150.98 o
   2   8   2      162.69      218.58     56.28 o
   3   8   2        4.85       91.12     65.81 o
   4   8   2     4144.98     4521.67    247.76 o
   5   8   2     1045.49     1081.88    172.42 o
   6   8   2     9200.30     9832.79    444.60 o
   7   8   2     2086.09     1856.44    224.83 o
   8   8   2     2733.05     3231.04    296.30 o
   9   8   2    11075.19    12108.52    553.00 o
  10   8   2      461.90      463.07    169.74 o
  11   8   2     6958.66     6990.37    460.09 o
  12   8   2     1106.61     1105.70    294.52 o
 -14   9   2       89.44      265.33    281.71 o
 -13   9   2     2373.47     1688.18    439.84 o
 -12   9   2     1081.95      848.41    335.91 o
 -11   9   2     1141.56      904.69    239.13 o
 -10   9   2      609.52      259.38    161.11 o
  -9   9   2    12518.10    12643.35    524.71 o
  -8   9   2     1812.32     1804.62    189.10 o
  -7   9   2    16478.03    16710.89    464.26 o
  -6   9   2    31797.22    31657.37    717.98 o
  -5   9   2     1025.57     1140.54    129.54 o
  -4   9   2    32149.22    32473.62    659.31 o
  -3   9   2       26.18       73.55     60.75 o
  -2   9   2    41964.81    43543.14    716.19 o
  -1   9   2    22889.62    23288.52    472.60 o
   0   9   2    18493.26    18846.66    439.84 o
   1   9   2    17317.77    17122.74    454.73 o
   2   9   2       61.93       14.29     75.94 o
   3   9   2    22279.07    23325.15    648.59 o
   4   9   2     1118.48     1541.97    201.01 o
   5   9   2     9933.00    10122.84    460.09 o
   6   9   2     3462.85     3397.21    286.77 o
   7   9   2     1222.91     1472.88    221.26 o
   8   9   2     1083.01      935.07    205.48 o
   9   9   2        2.38       43.18    116.44 o
  10   9   2      506.05      310.00    173.31 o
  11   9   2        8.51        0.00    150.38 o
 -14  10   2     1330.66      596.48    344.84 o
 -13  10   2      336.52      450.26    322.51 o
 -12  10   2     2697.70     2158.10    506.25 o
 -11  10   2     1463.71     1057.16    378.20 o
 -10  10   2       12.00       22.63    143.83 o
  -9  10   2     1617.95     1725.70    288.26 o
  -8  10   2      155.34       74.75    114.95 o
  -7  10   2     6185.92     6298.00    321.62 o
  -6  10   2     9195.38     9417.08    383.85 o
  -5  10   2     5101.50     4295.65    260.57 o
  -4  10   2     1967.76     1848.99    176.59 o
  -3  10   2      382.55      318.04     96.78 o
  -2  10   2      284.34      294.22     93.80 o
  -1  10   2      899.50     1121.48    131.92 o
   0  10   2      928.51     1151.56    153.07 o
   1  10   2      151.64      129.84     94.10 o
   2  10   2       80.41       82.19     89.04 o
   3  10   2      539.71      784.09    157.23 o
   4  10   2     1026.26      941.32    175.40 o
   5  10   2      939.92      977.06    182.84 o
   6  10   2     1409.99     1435.95    241.21 o
   7  10   2     4434.85     4444.54    377.90 o
   8  10   2      910.81     1028.87    221.26 o
   9  10   2     9570.68     9724.10    545.55 o
  10  10   2      268.39      197.44    206.07 o
 -13  11   2      669.39      243.30    343.35 o
 -12  11   2      840.42      821.31    357.05 o
 -11  11   2      302.29      700.70    321.91 o
 -10  11   2     5678.18     7045.76    793.32 o
  -9  11   2     3226.72     2957.07    374.92 o
  -8  11   2     3648.19     3926.98    406.49 o
  -7  11   2     1194.86     1327.26    247.17 o
  -6  11   2    17405.34    17530.71    659.31 o
  -5  11   2     1539.42     1776.03    202.20 o
  -4  11   2    13948.50    13862.51    490.76 o
  -3  11   2    17423.24    17221.01    556.87 o
  -2  11   2     1331.17     1479.13    183.44 o
  -1  11   2    32035.63    30921.53    823.10 o
   0  11   2      830.75      891.89    172.42 o
   1  11   2    15494.46    16218.05    617.92 o
   2  11   2     9277.18     9393.85    451.75 o
   3  11   2     3673.97     3973.14    330.85 o
   4  11   2     3374.59     3553.25    312.98 o
   5  11   2       26.83        0.00    109.29 o
   6  11   2     2944.96     3837.05    336.80 o
   7  11   2      230.35      278.14    152.47 o
   8  11   2     1007.00      919.58    248.95 o
   9  11   2      282.94      319.53    219.47 o
 -12  12   2      315.82        0.00    261.16 o
 -11  12   2      617.29      573.25    333.53 o
 -10  12   2     2287.25     1657.81    435.07 o
  -9  12   2     1339.41     1853.46    477.06 o
  -8  12   2      365.29      218.88    183.74 o
  -7  12   2     2869.01     2979.71    378.79 o
  -6  12   2       29.92      137.88    172.42 o
  -5  12   2      153.94      184.93    159.62 o
  -4  12   2      446.13      497.31    193.56 o
  -3  12   2       32.09       87.85    123.58 o
  -2  12   2     2922.08     3250.40    320.13 o
  -1  12   2      418.03      325.49    137.28 o
   0  12   2      571.44      637.57    164.68 o
   1  12   2       16.65       72.36    115.25 o
   2  12   2      268.14      138.47    124.18 o
   3  12   2      796.86      977.06    190.29 o
   4  12   2        4.78      127.75    129.54 o
   5  12   2     2312.53     2997.87    393.09 o
   6  12   2       54.84       42.88    163.19 o
   7  12   2     5934.73     6191.39    549.13 o
   8  12   2     3635.97     3376.07    439.54 o
 -11  13   2      451.87      169.15    296.90 o
 -10  13   2     3727.69     3840.62    665.86 o
  -9  13   2     1579.40     1647.68    490.76 o
  -8  13   2     4469.83     4920.42    716.49 o
  -7  13   2     6948.20     6866.49    559.55 o
  -6  13   2     3021.01     2699.48    377.90 o
  -5  13   2     9762.28     8940.01    613.15 o
  -4  13   2       26.00      138.47    155.15 o
  -3  13   2    21275.37    20491.36    940.72 o
  -2  13   2     3950.21     4688.44    441.92 o
  -1  13   2     7387.94     7964.15    571.16 o
   0  13   2    12474.09    11803.88    670.63 o
   1  13   2      991.30      787.36    229.90 o
   2  13   2     6612.39     6555.89    519.05 o
   3  13   2      554.31      580.99    210.54 o
   4  13   2     5511.30     5602.06    509.22 o
   5  13   2      688.42      846.62    260.57 o
   6  13   2     2504.91     2266.20    386.53 o
   7  13   2      446.17       89.34    202.50 o
 -10  14   2     1152.74      877.59    411.85 o
  -9  14   2      112.60      279.03    368.67 o
  -8  14   2      284.92      712.02    379.09 o
  -7  14   2     2543.53     3242.66    618.81 o
  -6  14   2        0.49      234.36    255.80 o
  -5  14   2       10.43        0.00    164.38 o
  -4  14   2      568.23      472.00    213.52 o
  -3  14   2        0.43      215.60    184.93 o
  -2  14   2       73.67       15.78    156.04 o
  -1  14   2       24.13       39.31    171.83 o
   0  14   2       67.85      132.52    136.69 o
   1  14   2      102.92      159.62    163.49 o
   2  14   2       11.80      394.87    201.01 o
   3  14   2     1699.18     1819.21    329.06 o
   4  14   2        7.84      182.84    192.08 o
   5  14   2     1224.48     1232.56    311.19 o
  -8  15   2     1510.85     2445.17    609.28 o
  -7  15   2     7026.69     8368.55    960.08 o
  -6  15   2     2949.74     2870.42    612.56 o
  -5  15   2     7635.74     7422.46    896.65 o
  -4  15   2     6915.97     7140.46    854.66 o
  -3  15   2     2163.50     1717.07    350.50 o
  -2  15   2     7271.94     7750.93    618.81 o
  -1  15   2      459.48      522.33    234.06 o
   0  15   2    11609.94    10864.05    723.04 o
   1  15   2     1520.16     1455.31    321.02 o
   2  15   2      585.52      701.90    250.15 o
   3  15   2     2426.53     2237.61    372.84 o
  -6  16   2       54.57      165.27    354.97 o
  -5  16   2      309.56      357.35    350.20 o
  -4  16   2      106.32      344.84    347.52 o
  -3  16   2      176.62      492.85    331.14 o
  -2  16   2     1454.76     1257.58    455.03 o
  -1  16   2       95.58      175.10    287.67 o
   0  16   2       98.31        2.08    201.61 o
   1  16   2      450.63      307.32    229.60 o
  -2 -16   3        2.89       34.54    181.65 o
  -1 -16   3     1209.80     1113.15    294.81 o
   0 -16   3      268.04      266.52    188.80 o
   1 -16   3     3249.52     3607.75    394.87 o
   2 -16   3      224.85      572.95    216.20 o
   3 -16   3      746.64      468.72    228.70 o
   4 -16   3     2869.11     3185.18    444.01 o
   5 -16   3      945.91     1273.66    322.21 o
   6 -16   3     1290.96     1088.43    314.77 o
   7 -16   3     7230.26     6381.98    893.08 o
  -5 -15   3     1927.54     2437.43    390.70 o
  -4 -15   3     2558.47     2286.74    383.85 o
  -3 -15   3     2630.97     2921.64    349.61 o
  -2 -15   3      622.83      390.11    185.23 o
  -1 -15   3      118.09       94.70    136.09 o
   0 -15   3       33.29       57.18    157.23 o
   1 -15   3     3661.32     3352.54    351.69 o
   2 -15   3     2174.15     2157.50    298.39 o
   3 -15   3      724.18      787.96    219.77 o
   4 -15   3      266.18      271.29    178.38 o
   5 -15   3     1188.66     1181.04    251.63 o
   6 -15   3       48.10       14.59    182.25 o
   7 -15   3     2878.70     3317.70    460.98 o
   8 -15   3     2265.45     2565.78    427.33 o
   9 -15   3     1741.00     1974.36    387.73 o
  -6 -14   3      759.48      593.50    262.65 o
  -5 -14   3       29.04      219.47    171.83 o
  -4 -14   3     1374.05     1380.27    250.74 o
  -3 -14   3      868.46      986.88    222.75 o
  -2 -14   3       35.81       11.32    123.88 o
  -1 -14   3     2237.52     2425.81    293.33 o
   0 -14   3      599.31      432.69    173.02 o
   1 -14   3      187.89      124.77    151.28 o
   2 -14   3     3502.32     3817.69    362.12 o
   3 -14   3     3301.38     3362.96    346.03 o
   4 -14   3     3625.15     3135.75    332.93 o
   5 -14   3     2649.50     2961.54    328.46 o
   6 -14   3     1820.27     2416.58    313.28 o
   7 -14   3     2804.34     2767.08    340.38 o
   8 -14   3     1130.23     1130.42    303.15 o
   9 -14   3      121.33        3.87    184.04 o
  10 -14   3     4166.50     3760.52    690.58 o
  -8 -13   3     2695.54     4058.31    470.51 o
  -7 -13   3     1525.19     1481.81    315.66 o
  -6 -13   3     1546.87     1442.50    256.70 o
  -5 -13   3     5130.49     5488.31    412.44 o
  -4 -13   3      506.62      330.25    158.13 o
  -3 -13   3     4112.41     4229.54    356.46 o
  -2 -13   3     1018.44      971.10    206.37 o
  -1 -13   3     2703.60     2221.53    269.20 o
   0 -13   3      519.17      426.14    156.34 o
   1 -13   3     1234.26     1278.72    220.07 o
   2 -13   3       11.30      121.50    124.48 o
   3 -13   3      476.51      664.08    179.57 o
   4 -13   3     4798.22     4874.56    374.62 o
   5 -13   3     9378.61     9729.16    525.30 o
   6 -13   3     1690.28     2012.78    279.33 o
   7 -13   3     1561.22     1438.34    252.53 o
   8 -13   3     8375.21     8660.68    525.01 o
   9 -13   3      611.14      483.32    230.19 o
  10 -13   3     4302.11     3962.12    476.17 o
  11 -13   3     2366.16     2182.22    380.28 o
  -9 -12   3      409.61      364.80    223.64 o
  -8 -12   3     3227.41     3001.15    415.42 o
  -7 -12   3     2934.79     3015.14    324.00 o
  -6 -12   3     2305.71     2003.54    268.61 o
  -5 -12   3     2402.42     2239.10    274.27 o
  -4 -12   3       22.11       71.17    119.12 o
  -3 -12   3     2440.59     2500.56    273.37 o
  -2 -12   3     2367.54     2529.15    269.20 o
  -1 -12   3       29.67      127.16    116.44 o
   0 -12   3     3561.32     3815.91    308.51 o
   1 -12   3     4589.56     5175.03    352.88 o
   2 -12   3      740.24      700.11    172.72 o
   3 -12   3      556.78      636.98    173.61 o
   4 -12   3     5405.96     5300.40    366.58 o
   5 -12   3     3225.17     3472.55    310.89 o
   6 -12   3     4417.31     4825.12    368.67 o
   7 -12   3      287.61      267.12    157.23 o
   8 -12   3     3048.25     2994.60    319.53 o
   9 -12   3      368.06      343.06    163.49 o
  10 -12   3     1101.47      608.09    234.36 o
  11 -12   3      525.86      582.78    245.38 o
  12 -12   3      100.30        3.57    204.29 o
 -10 -11   3      946.03     1252.22    293.62 o
  -9 -11   3     5138.77     5109.51    506.54 o
  -8 -11   3       17.16      114.05    135.79 o
  -7 -11   3     9036.57    10287.52    523.22 o
  -6 -11   3     1510.89     1915.40    253.42 o
  -5 -11   3     1948.70     2221.83    245.08 o
  -4 -11   3     3795.39     4053.25    313.87 o
  -3 -11   3     1343.55     1553.88    214.11 o
  -2 -11   3     2270.99     2749.51    265.33 o
  -1 -11   3      829.88      646.51    157.83 o
   0 -11   3      414.95      338.89    132.82 o
   1 -11   3      223.11      205.18    120.31 o
   2 -11   3     5320.79     5672.04    357.05 o
   3 -11   3     2940.04     2902.58    270.69 o
   4 -11   3     2583.24     3303.41    284.99 o
   5 -11   3     3029.47     3280.77    293.33 o
   6 -11   3     2231.65     2910.32    289.75 o
   7 -11   3     2417.48     2386.50    270.10 o
   8 -11   3    12506.86    13241.32    586.35 o
   9 -11   3     1811.78     2249.22    282.60 o
  10 -11   3     1356.47     1235.54    236.45 o
  11 -11   3     6657.87     5783.42    737.33 o
  12 -11   3      160.67       22.93    185.52 o
  13 -11   3     1822.61     1854.65    366.28 o
 -11 -10   3      155.41      127.75    196.84 o
 -10 -10   3     2642.71     3267.37    422.86 o
  -9 -10   3      886.06      629.23    179.57 o
  -8 -10   3     2594.84     2534.51    285.28 o
  -7 -10   3      718.67     1003.26    191.18 o
  -6 -10   3       31.42       55.09    107.50 o
  -5 -10   3     2016.64     2114.03    243.00 o
  -4 -10   3     3241.19     2885.01    258.19 o
  -3 -10   3      374.80      431.20    135.20 o
  -2 -10   3     1274.17      837.09    153.07 o
  -1 -10   3     1655.76     1537.80    171.83 o
   0 -10   3     1050.67     1111.66    148.00 o
   1 -10   3     1530.55     1580.38    169.15 o
   2 -10   3     1633.62     1410.94    164.98 o
   3 -10   3       72.97       58.07     96.48 o
   4 -10   3    12648.97    12772.60    510.12 o
   5 -10   3      117.54       89.64    105.72 o
   6 -10   3     1054.78     1175.38    194.46 o
   7 -10   3     9551.39     9098.14    486.29 o
   8 -10   3      526.13      487.49    153.66 o
   9 -10   3     1552.10     1394.26    222.75 o
  10 -10   3      312.60      390.70    167.36 o
  11 -10   3     1346.81     1645.60    259.08 o
  12 -10   3        0.03      193.56    202.80 o
  13 -10   3       97.01      107.21    213.22 o
 -12  -9   3       12.17       39.31    183.44 o
 -11  -9   3     4295.64     4353.12    466.34 o
 -10  -9   3      458.33      173.31    143.24 o
  -9  -9   3     3558.45     3564.57    321.62 o
  -8  -9   3     3756.98     4327.51    330.55 o
  -7  -9   3      613.63      639.36    161.70 o
  -6  -9   3     6448.50     6644.04    376.71 o
  -5  -9   3      246.99      181.06    109.89 o
  -4  -9   3     5595.58     6000.51    291.54 o
  -3  -9   3     1108.71      929.11    136.39 o
  -2  -9   3      118.32      150.38     65.81 o
  -1  -9   3        1.96       13.10     52.71 o
   0  -9   3      825.80      829.05     86.96 o
   1  -9   3       20.22       35.14     47.05 o
   2  -9   3     7840.25     7646.70    208.45 o
   3  -9   3      350.70      389.51     76.23 o
   4  -9   3     6789.25     6828.67    269.80 o
   5  -9   3     7085.24     6743.20    306.43 o
   6  -9   3    10165.33     9621.96    434.48 o
   7  -9   3    10596.22    10222.01    460.98 o
   8  -9   3     2743.52     2537.49    256.40 o
   9  -9   3     8227.40     7885.23    432.99 o
  10  -9   3     2119.71     1681.04    238.53 o
  11  -9   3     4347.91     4828.10    371.05 o
  12  -9   3     4306.79     3731.93    604.52 o
  13  -9   3      395.82      256.10    195.65 o
  14  -9   3     4340.91     4019.30    474.08 o
 -12  -8   3     3509.83     2704.25    525.90 o
 -11  -8   3      676.83      416.31    169.15 o
 -10  -8   3      477.44      802.85    184.33 o
  -9  -8   3     3322.59     3374.58    299.28 o
  -8  -8   3     1945.97     1660.79    213.52 o
  -7  -8   3     4316.82     4681.59    310.00 o
  -6  -8   3     3832.16     4203.93    246.57 o
  -5  -8   3     1692.46     1659.30    165.87 o
  -4  -8   3     4336.62     4397.49    211.13 o
  -3  -8   3       28.87       32.16     50.62 o
  -2  -8   3      730.74      683.43     74.15 o
  -1  -8   3     1011.87     1249.24     88.74 o
   0  -8   3      554.17      550.32     64.92 o
   1  -8   3        7.90       34.25     39.61 o
   2  -8   3      642.19      629.23     66.11 o
   3  -8   3     4079.11     4450.20    144.73 o
   4  -8   3      292.76      181.95     49.43 o
   5  -8   3     4245.12     4395.41    167.06 o
   6  -8   3      217.27      226.02     85.76 o
   7  -8   3     5161.97     5382.59    326.38 o
   8  -8   3        6.17       60.15    106.31 o
   9  -8   3      634.10      445.50    144.73 o
  10  -8   3     1998.70     2237.01    257.29 o
  11  -8   3      257.71      207.86    136.69 o
  12  -8   3       10.38      109.89    145.32 o
  13  -8   3        1.04        0.00    156.04 o
  14  -8   3      125.17      312.68    218.28 o
 -13  -7   3     1268.93     1293.61    432.69 o
 -12  -7   3      401.51      507.44    217.09 o
 -11  -7   3      393.51      401.42    152.17 o
 -10  -7   3     6621.30     6596.09    391.60 o
  -9  -7   3      270.27      326.08    128.65 o
  -8  -7   3     8191.95     8434.06    402.61 o
  -7  -7   3     2598.82     2947.25    214.11 o
  -6  -7   3     2650.39     2432.36    166.17 o
  -5  -7   3     3228.88     3013.36    147.70 o
  -4  -7   3      344.25      258.19     54.20 o
  -3  -7   3     3674.35     3838.24    133.11 o
  -2  -7   3        0.28       10.42     35.74 o
  -1  -7   3      894.96      954.72     69.98 o
   0  -7   3     2897.93     2662.86    103.93 o
   1  -7   3     2711.38     2702.46     99.16 o
   2  -7   3     1994.15     1838.57     85.47 o
   3  -7   3    11020.53    11135.04    222.75 o
   4  -7   3     2951.54     3113.71    118.82 o
   5  -7   3    18839.34    18437.49    318.94 o
   6  -7   3        0.72       68.49     46.75 o
   7  -7   3    13587.52    14209.44    366.58 o
   8  -7   3    19233.09    19380.00    656.63 o
   9  -7   3    10066.02     9807.78    447.88 o
  10  -7   3     7815.09     8012.69    427.33 o
  11  -7   3      235.63      134.90    132.52 o
  12  -7   3     5909.70     6608.00    434.18 o
  13  -7   3      665.04      743.59    243.59 o
  14  -7   3     1461.61     1387.41    306.43 o
 -13  -6   3      659.33      804.63    373.73 o
 -12  -6   3       17.58      154.26    139.37 o
 -11  -6   3     5533.38     5854.29    374.03 o
 -10  -6   3     1869.48     1689.97    216.79 o
  -9  -6   3     7555.98     7655.93    384.45 o
  -8  -6   3     6598.40     5479.67    276.05 o
  -7  -6   3      852.39      690.88    106.31 o
  -6  -6   3     6499.01     6654.16    192.08 o
  -5  -6   3     4122.24     4000.84    149.49 o
  -4  -6   3     1223.25     1250.73     86.06 o
  -3  -6   3     4289.82     4286.12    137.88 o
  -2  -6   3      425.40      368.67     50.03 o
  -1  -6   3     1479.95     1746.85     85.47 o
   0  -6   3      856.04      932.39     60.15 o
   1  -6   3      153.72       98.27     34.54 o
   2  -6   3     1374.51     1586.04     74.15 o
   3  -6   3     7281.41     7635.39    160.81 o
   4  -6   3     3935.27     3840.62    120.01 o
   5  -6   3      558.31      540.19     58.07 o
   6  -6   3     1132.97     1205.16     74.75 o
   7  -6   3      828.67      833.22     90.23 o
   8  -6   3     2546.44     2172.99    183.44 o
   9  -6   3        2.24      153.66    107.21 o
  10  -6   3      312.58      376.71    141.45 o
  11  -6   3        2.58       84.28    112.86 o
  12  -6   3        7.77       30.37    120.61 o
  13  -6   3       32.93      172.72    153.66 o
  14  -6   3      204.66      247.47    192.67 o
  15  -6   3      527.38      325.78    219.17 o
 -14  -5   3     1550.75     1302.54    451.75 o
 -13  -5   3      233.16      612.26    332.63 o
 -12  -5   3     2258.64     1527.37    229.60 o
 -11  -5   3     2007.12     1988.65    231.68 o
 -10  -5   3     1033.01      795.70    159.62 o
  -9  -5   3     4695.79     4660.74    256.10 o
  -8  -5   3       26.63       44.97     72.66 o
  -7  -5   3     7296.57     7012.40    254.31 o
  -6  -5   3     5002.04     4991.89    157.53 o
  -5  -5   3     7927.91     7740.51    179.57 o
  -4  -5   3     2667.07     2826.64     92.91 o
  -3  -5   3      112.99      124.18     36.63 o
  -2  -5   3      517.79      453.83     45.26 o
  -1  -5   3     1114.96     1235.54     63.13 o
   0  -5   3       64.72       53.30     25.31 o
   1  -5   3     7767.33     7702.69    155.45 o
   2  -5   3      800.55      829.05     52.71 o
   3  -5   3    23958.70    24138.72    340.97 o
   4  -5   3     4808.33     4665.21    119.71 o
   5  -5   3     9489.29     9315.23    180.46 o
   6  -5   3    10908.04    11149.33    219.47 o
   7  -5   3     5683.78     5778.35    149.19 o
   8  -5   3    16838.12    16579.27    436.86 o
   9  -5   3        5.38       26.21     92.32 o
  10  -5   3     5023.11     4405.53    308.51 o
  11  -5   3     8248.72     9013.57    453.24 o
  12  -5   3      768.12     1050.31    207.86 o
  13  -5   3     2036.30     1504.74    237.94 o
  14  -5   3        0.38       61.35    160.51 o
  15  -5   3     1682.67     1910.04    307.92 o
 -14  -4   3       35.53       96.78    259.67 o
 -13  -4   3     2720.20     2585.73    282.01 o
 -12  -4   3     1373.76     1350.49    206.07 o
 -11  -4   3     2306.48     1877.88    221.26 o
 -10  -4   3     3359.83     3346.29    229.30 o
  -9  -4   3      464.41      497.61     96.78 o
  -8  -4   3     5833.43     5395.10    206.07 o
  -7  -4   3     3020.46     3116.69    125.07 o
  -6  -4   3     2676.22     2847.19    114.35 o
  -5  -4   3     8622.70     8775.63    185.52 o
  -4  -4   3       15.04       36.33     30.37 o
  -3  -4   3     1401.59     1302.24     55.69 o
  -2  -4   3     2288.58     2518.13     77.72 o
  -1  -4   3     1399.85     1448.46     58.37 o
   0  -4   3       27.54       25.61     25.91 o
   1  -4   3       20.46       36.03     24.72 o
   2  -4   3     5063.86     5073.78    108.40 o
   3  -4   3       20.02       26.21     25.61 o
   4  -4   3     5815.40     5204.51    111.37 o
   5  -4   3     2676.14     2388.29     89.04 o
   6  -4   3      745.65      659.61     59.56 o
   7  -4   3     8920.02     9214.28    188.50 o
   8  -4   3      226.42      288.26     72.66 o
   9  -4   3      860.64      518.46    136.98 o
  10  -4   3      847.38      712.62    150.68 o
  11  -4   3       91.22       68.79    111.97 o
  12  -4   3       67.00      101.84    120.01 o
  13  -4   3       27.52       79.21    113.46 o
  14  -4   3      231.66      143.24    154.85 o
  15  -4   3       17.80       75.34    151.87 o
 -15  -3   3      434.20      465.75    323.40 o
 -14  -3   3       87.30       81.60    241.81 o
 -13  -3   3     3014.53     3439.80    304.05 o
 -12  -3   3      612.55      571.76    155.45 o
 -11  -3   3     7959.16     8572.54    361.52 o
 -10  -3   3     7634.38     7546.35    294.52 o
  -9  -3   3     6663.96     6218.19    223.94 o
  -8  -3   3     6151.59     6168.46    169.44 o
  -7  -3   3     1512.01     1409.15     85.17 o
  -6  -3   3     4827.37     4474.62    123.58 o
  -5  -3   3      283.96      297.20     41.10 o
  -4  -3   3     1744.18     1737.32     70.58 o
  -3  -3   3      701.08      654.84     39.90 o
  -2  -3   3       30.08       15.49     22.33 o
  -1  -3   3     7279.45     6858.74    116.73 o
   0  -3   3      362.75      298.98     28.89 o
   1  -3   3     2928.56     2736.71     65.81 o
   2  -3   3     4335.35     4321.56     86.66 o
   3  -3   3    11373.22    11700.54    183.44 o
   4  -3   3    22134.44    20868.96    293.03 o
   5  -3   3      107.21      129.24     33.05 o
   6  -3   3    18600.14    17645.96    303.75 o
   7  -3   3     7173.04     7085.07    172.42 o
   8  -3   3     5240.03     4988.31    157.53 o
   9  -3   3     9243.73     9389.98    408.57 o
  10  -3   3      320.23      223.34    119.71 o
  11  -3   3     6711.88     7249.75    403.21 o
  12  -3   3     1455.97     1686.69    198.93 o
  13  -3   3     1959.64     2039.28    225.43 o
  14  -3   3      899.94      683.43    190.88 o
  15  -3   3       32.01      119.12    193.56 o
 -15  -2   3     1233.92      199.52    273.97 o
 -14  -2   3     1319.67     1387.41    415.42 o
 -13  -2   3      196.82      137.88    126.26 o
 -12  -2   3     1727.62     1987.76    200.12 o
 -11  -2   3      515.29      320.13     97.68 o
 -10  -2   3     4461.95     4531.50    204.29 o
  -9  -2   3     7003.56     7077.03    232.28 o
  -8  -2   3     1926.68     1839.76     95.89 o
  -7  -2   3     7906.47     7604.71    165.87 o
  -6  -2   3     1160.48     1139.65     64.03 o
  -5  -2   3      211.42      105.12     30.67 o
  -4  -2   3     3378.16     3330.80     83.68 o
  -3  -2   3     1831.30     1786.45     53.01 o
  -2  -2   3       25.54        8.04     18.17 o
  -1  -2   3      290.16      217.39     20.85 o
   0  -2   3      968.00      924.05     32.16 o
   1  -2   3      430.47      407.08     26.21 o
   2  -2   3     5830.96     5605.34     95.29 o
   3  -2   3    22125.67    20762.06    278.73 o
   4  -2   3       35.95       29.18     22.63 o
   5  -2   3    10023.21     9672.28    162.30 o
   6  -2   3     1269.57     1092.30     61.05 o
   7  -2   3     4020.11     3682.50    118.52 o
   8  -2   3     4927.91     4932.63    164.38 o
   9  -2   3       27.62        0.00     82.49 o
  10  -2   3      341.75      453.83    115.25 o
  11  -2   3      817.71      958.59    153.96 o
  12  -2   3      171.24      208.45    111.97 o
  13  -2   3        8.77      194.76    136.09 o
  14  -2   3      307.76       41.69    176.59 o
  15  -2   3      300.78      238.23    217.69 o
 -15  -1   3     1758.79     2091.10    498.50 o
 -14  -1   3      659.72      735.84    303.15 o
 -13  -1   3     1099.60      752.22    179.27 o
 -12  -1   3     1626.55     1729.28    181.95 o
 -11  -1   3     1292.97      968.72    142.64 o
 -10  -1   3     8470.93     8384.33    265.33 o
  -9  -1   3       30.46       55.39     54.79 o
  -8  -1   3     8313.05     8118.11    179.87 o
  -7  -1   3     3866.81     3898.69    117.63 o
  -6  -1   3     4141.17     3793.57    105.72 o
  -5  -1   3     4995.57     4626.50    108.99 o
  -4  -1   3        0.14        5.66     20.25 o
  -3  -1   3     2036.29     2021.11     51.22 o
  -2  -1   3      241.06      228.11     18.17 o
  -1  -1   3     1941.40     2077.69     39.61 o
   0  -1   3     6257.10     6154.76     83.38 o
   1  -1   3      633.72      529.47     23.53 o
   2  -1   3    16809.46    15798.76    200.41 o
   3  -1   3    13459.17    13134.71    181.36 o
   4  -1   3    11846.27    11094.54    169.74 o
   5  -1   3    17907.79    16983.97    243.59 o
   6  -1   3     3694.91     3621.45    101.84 o
   7  -1   3    21764.91    21425.54    342.76 o
   8  -1   3     2018.27     1952.03    105.12 o
   9  -1   3     8858.69     8357.23    325.19 o
  10  -1   3     3628.22     3477.32    240.62 o
  11  -1   3     1000.50     1262.94    165.87 o
  12  -1   3     3404.73     3384.11    312.38 o
  13  -1   3       22.38      114.35    125.67 o
  14  -1   3     1464.69     1766.50    333.82 o
  15  -1   3      413.69      240.32    226.92 o
 -15   0   3      240.51        0.00    262.65 o
 -14   0   3     2348.32     2694.42    524.11 o
 -13   0   3     1878.99     1847.50    234.06 o
 -12   0   3     1377.61      919.28    171.53 o
 -11   0   3     7786.17     7532.05    325.78 o
 -10   0   3      127.00      109.59     67.00 o
  -9   0   3     7048.67     7107.10    194.76 o
  -8   0   3     2275.72     2182.52     94.10 o
  -7   0   3     6380.42     6303.06    142.94 o
  -6   0   3     6924.06     6690.49    137.58 o
  -5   0   3       76.70       64.32     26.21 o
  -4   0   3      982.95      946.98     41.39 o
  -3   0   3      950.65      920.77     33.65 o
  -2   0   3        9.02        1.49      8.64 o
   0   0   3     1589.68     1438.93     32.16 o
   1   0   3     3497.15     3290.90     54.20 o
   2   0   3     2173.06     2005.93     48.24 o
   3   0   3      836.80      724.23     38.12 o
   4   0   3    10586.22     9625.53    170.04 o
   5   0   3        1.38        6.55     24.42 o
   6   0   3     6296.95     6304.26    131.03 o
   7   0   3     1502.18     1435.06     73.85 o
   8   0   3     3098.54     3329.61    128.94 o
   9   0   3     2417.32     2439.81    223.64 o
  10   0   3        0.51       55.39    106.01 o
  11   0   3      513.71      454.13    147.11 o
  12   0   3      609.08      888.61    189.99 o
  13   0   3      223.18      184.93    144.43 o
  14   0   3      419.00      149.79    184.63 o
  15   0   3      108.13       31.27    186.42 o
 -15   1   3       74.38       95.29    248.66 o
 -14   1   3     3077.63     2399.01    465.75 o
 -13   1   3      156.00      138.77    122.69 o
 -12   1   3     9119.55     8894.45    432.10 o
 -11   1   3     8906.48     8549.31    350.80 o
 -10   1   3     1310.30     1215.59    119.71 o
  -9   1   3    10792.57    10510.57    235.85 o
  -8   1   3      520.58      530.37     54.50 o
  -7   1   3     7973.10     7313.47    149.79 o
  -6   1   3     5205.31     5193.49    111.08 o
  -5   1   3     4795.39     4328.70     96.19 o
  -4   1   3     2497.20     2508.60     65.22 o
  -3   1   3      689.80      549.72     29.18 o
  -2   1   3      710.01      686.41     23.53 o
  -1   1   3      263.77      301.07     12.81 o
   0   1   3       52.67       39.61      9.83 o
   1   1   3     1486.00     1242.69     32.76 o
   2   1   3    11868.16    11175.24    147.70 o
   3   1   3    13766.01    12749.07    181.65 o
   4   1   3      649.83      671.22     48.24 o
   5   1   3    13218.10    12074.27    198.93 o
   6   1   3     3578.97     3390.36     94.40 o
   7   1   3     5422.42     5774.78    135.50 o
   8   1   3     8575.65     8415.90    269.20 o
   9   1   3        1.57        0.00     81.89 o
  10   1   3     7447.04     8225.31    406.78 o
  11   1   3     1001.25      966.63    179.27 o
  12   1   3      657.37      530.07    144.73 o
  13   1   3     1314.13     1292.42    203.99 o
  14   1   3      722.35      518.16    190.88 o
 -15   2   3      629.00      429.42    325.78 o
 -14   2   3      438.54      209.65    239.13 o
 -13   2   3     1836.31     1983.29    303.45 o
 -12   2   3      176.31       81.60     93.80 o
 -11   2   3     3943.40     3857.00    207.56 o
 -10   2   3     3307.68     3439.20    156.94 o
  -9   2   3     3295.93     3247.42    126.26 o
  -8   2   3     6635.02     6540.70    156.04 o
  -7   2   3        9.07       12.81     32.76 o
  -6   2   3     1524.94     1382.05     63.43 o
  -5   2   3     1355.82     1190.57     53.30 o
  -4   2   3      463.82      397.25     34.25 o
  -3   2   3      425.28      366.88     27.40 o
  -2   2   3     1200.15     1205.76     36.33 o
  -1   2   3     1574.62     1553.58     41.10 o
   0   2   3      388.91      365.99     23.82 o
   1   2   3     1040.18      895.16     33.65 o
   2   2   3    20410.04    18881.50    243.89 o
   3   2   3        2.09       27.10     22.93 o
   4   2   3    10154.64     9653.22    175.10 o
   5   2   3     9046.26     8865.27    166.76 o
   6   2   3     4112.62     4219.41    109.89 o
   7   2   3     7894.73     7813.47    162.00 o
   8   2   3      973.35      901.71     90.53 o
   9   2   3     1335.19     1295.99    159.32 o
  10   2   3     1196.48      905.59    149.19 o
  11   2   3      523.18      380.58    128.35 o
  12   2   3      998.76      854.37    170.93 o
  13   2   3       16.09       73.55    105.12 o
  14   2   3      150.74       85.17    169.74 o
 -15   3   3     2462.74     1893.06    479.74 o
 -14   3   3      946.44      921.37    251.93 o
 -13   3   3     4258.08     4139.31    405.59 o
 -12   3   3      908.16      391.89    107.21 o
 -11   3   3    13464.01    13017.08    391.30 o
 -10   3   3     3243.29     3226.87    168.85 o
  -9   3   3    12768.24    12425.07    273.97 o
  -8   3   3     9936.38     9988.54    201.90 o
  -7   3   3      813.45      620.60     55.39 o
  -6   3   3     8763.40     7951.64    150.38 o
  -5   3   3      673.09      645.02     44.67 o
  -4   3   3     4841.67     4932.33    103.93 o
  -3   3   3     1501.78     1569.66     50.62 o
  -2   3   3     1152.28     1080.98     42.88 o
  -1   3   3      152.19      150.68     26.80 o
   0   3   3      238.82      128.05     28.89 o
   1   3   3     4634.08     4318.88     83.38 o
   2   3   3     4096.90     4249.79     86.66 o
   3   3   3     1966.60     1882.64     67.00 o
   4   3   3    13613.01    12830.96    221.26 o
   5   3   3     1181.55     1176.28     68.79 o
   6   3   3    14585.05    14633.20    264.44 o
   7   3   3     1241.29     1254.30     96.19 o
   8   3   3     4861.80     5322.73    237.94 o
   9   3   3     2150.92     2368.94    201.90 o
  10   3   3     1489.05     1736.72    187.01 o
  11   3   3     1556.10     1602.72    195.95 o
  12   3   3        0.46       46.16    120.31 o
  13   3   3      590.75      489.27    167.66 o
  14   3   3      561.56      141.45    190.29 o
 -15   4   3     1795.55     1485.98    430.61 o
 -14   4   3      179.99      215.01    245.98 o
 -13   4   3      949.47     1305.22    378.79 o
 -12   4   3     2422.12     2387.10    210.84 o
 -11   4   3       27.43       50.62     89.93 o
 -10   4   3     1833.82     1628.03    135.50 o
  -9   4   3       33.52       75.04     50.03 o
  -8   4   3      798.39      751.33     64.03 o
  -7   4   3     1776.42     1867.45     83.98 o
  -6   4   3      162.96      272.48     41.99 o
  -5   4   3      182.41      220.07     37.22 o
  -4   4   3      473.12      538.11     41.69 o
  -3   4   3      243.22      243.89     36.03 o
  -2   4   3     7034.01     7359.63    144.13 o
  -1   4   3      120.18      128.65     33.95 o
   0   4   3    10476.84     9940.00    170.63 o
   1   4   3     1353.88     1371.63     56.88 o
   2   4   3     4044.32     3803.10     94.10 o
   3   4   3    14533.67    13126.07    200.71 o
   4   4   3     1138.89     1101.53     71.77 o
   5   4   3    12688.12    12298.51    232.87 o
   6   4   3     2315.65     2288.83    103.63 o
   7   4   3     6911.88     7460.58    267.71 o
   8   4   3     7904.51     8203.87    334.72 o
   9   4   3      606.75      688.20    132.82 o
  10   4   3     2567.47     3036.29    237.34 o
  11   4   3     1278.27     1217.97    185.23 o
  12   4   3       56.42      267.12    137.28 o
  13   4   3       68.34      155.15    150.09 o
 -15   5   3     5645.98     5009.16    720.95 o
 -14   5   3      521.70      446.09    282.90 o
 -13   5   3     3065.08     3082.74    529.77 o
 -12   5   3     7508.74     7485.89    474.98 o
 -11   5   3     3108.86     3481.49    268.91 o
 -10   5   3     7011.95     7457.01    303.45 o
  -9   5   3      391.89      303.45     76.53 o
  -8   5   3    14720.37    14643.33    279.63 o
  -7   5   3     5233.49     5479.07    148.00 o
  -6   5   3     2960.14     3037.18    104.52 o
  -5   5   3     4693.91     4418.04    119.71 o
  -4   5   3      988.20     1146.20     64.32 o
  -3   5   3     1435.66     1412.43     69.98 o
  -2   5   3       99.06       80.40     32.46 o
  -1   5   3     1244.75     1372.52     69.09 o
   0   5   3     1148.90     1065.20     63.73 o
   1   5   3     1897.17     1925.23     77.43 o
   2   5   3    12376.54    12575.16    222.75 o
   3   5   3     1526.19     1333.21     77.13 o
   4   5   3     9775.05     9652.33    198.33 o
   5   5   3     1632.82     1632.50     87.85 o
   6   5   3     1282.85     1207.84    113.76 o
   7   5   3    10970.27    10555.53    337.40 o
   8   5   3       95.12      178.08     96.19 o
   9   5   3     1915.90     2123.26    206.37 o
  10   5   3     1023.07     1022.32    169.15 o
  11   5   3      619.81      410.06    140.86 o
  12   5   3      477.84      527.69    157.53 o
  13   5   3      249.62      287.37    160.81 o
 -15   6   3     1845.60     2941.59    569.08 o
 -14   6   3      309.31      235.85    243.00 o
 -13   6   3      205.07        0.00    196.84 o
 -12   6   3     2138.23     1772.46    417.50 o
 -11   6   3     3581.08     3434.43    271.88 o
 -10   6   3     1479.72     1518.44    165.57 o
  -9   6   3      269.73      315.06     86.36 o
  -8   6   3      544.44      554.49     79.21 o
  -7   6   3      405.69      319.83     58.07 o
  -6   6   3      190.07      181.06     47.65 o
  -5   6   3      472.63      449.67     52.71 o
  -4   6   3     3389.49     3762.30    118.82 o
  -3   6   3       24.31       38.12     34.54 o
  -2   6   3     2531.84     2407.95     95.29 o
  -1   6   3     2685.89     2811.45    102.44 o
   0   6   3       11.06       24.72     32.46 o
   1   6   3    14500.02    13843.16    247.17 o
   2   6   3     5647.62     5825.11    159.91 o
   3   6   3    16887.74    16620.96    344.55 o
   4   6   3    12200.19    11733.60    247.76 o
   5   6   3      788.10      727.21     91.12 o
   6   6   3    16847.60    17078.96    506.25 o
   7   6   3       82.61       12.51     94.70 o
   8   6   3     3595.91     4033.00    263.55 o
   9   6   3     1919.44     2230.76    215.60 o
  10   6   3     1180.02     1161.39    188.80 o
  11   6   3     1450.74     1555.37    223.05 o
  12   6   3       72.38       82.79    145.92 o
  13   6   3        0.53      200.12    199.22 o
 -15   7   3     1986.23     1464.24    456.81 o
 -14   7   3     4267.55     3576.78    618.51 o
 -13   7   3       43.61        0.00    208.16 o
 -11   7   3      547.54      469.02    152.77 o
 -10   7   3     3372.33     3572.91    275.16 o
  -9   7   3     7877.44     8494.81    332.34 o
  -8   7   3     1721.77     1681.33    131.03 o
  -7   7   3    11187.23    10799.72    272.18 o
  -6   7   3       29.92       33.95     41.99 o
  -5   7   3     5657.33     5139.89    150.09 o
  -4   7   3     2418.71     2756.36    111.97 o
  -3   7   3      235.54      149.79     46.46 o
  -2   7   3     1580.49     1645.30     89.93 o
  -1   7   3     1817.84     2036.90     98.57 o
   0   7   3       10.83       50.03     40.20 o
   1   7   3     1913.63     2055.06    106.31 o
   2   7   3      907.36      985.99     84.28 o
   3   7   3     4364.57     3840.33    167.95 o
   4   7   3      361.54      251.63     73.85 o
   5   7   3     9924.74    10014.74    360.33 o
   6   7   3     1743.50     1628.92    201.01 o
   7   7   3     2383.31     2291.81    234.36 o
   8   7   3     2302.12     2648.56    262.95 o
   9   7   3      230.94      239.72    139.37 o
  10   7   3     3204.76     3639.02    324.59 o
  11   7   3       64.04      129.24    147.11 o
  12   7   3        2.78       39.90    186.12 o
 -14   8   3       70.60        0.00    232.58 o
 -13   8   3      733.35     1420.77    432.39 o
 -12   8   3      441.09      279.63    229.90 o
 -11   8   3      578.80      733.76    301.07 o
 -10   8   3        0.63       14.89    103.63 o
  -9   8   3       21.77       38.71    105.12 o
  -8   8   3      727.04      556.87    109.59 o
  -7   8   3      127.87      224.54     75.04 o
  -6   8   3      375.87      374.03     79.81 o
  -5   8   3       13.25        5.96     50.62 o
  -4   8   3      728.36      828.46     81.30 o
  -3   8   3     2170.07     2348.69    112.57 o
  -2   8   3      150.87      114.95     47.65 o
  -1   8   3    12903.05    13469.73    292.73 o
   0   8   3     6698.24     7065.11    199.22 o
   1   8   3     7298.66     7207.16    197.73 o
   2   8   3    10112.70    10505.50    297.49 o
   3   8   3      971.04      906.78    114.95 o
   4   8   3    11764.54    12047.77    411.25 o
   5   8   3     3258.36     2951.71    249.85 o
   6   8   3     7511.92     7833.42    408.27 o
   7   8   3     3360.04     3283.45    284.69 o
   8   8   3       35.21       29.48    113.16 o
   9   8   3     2875.10     2755.77    291.84 o
  10   8   3        2.28       30.37    129.84 o
  11   8   3      102.47      305.24    204.58 o
 -14   9   3     5681.09     5076.76    729.89 o
 -13   9   3     4539.74     4250.38    658.12 o
 -12   9   3     2383.54     2147.08    465.75 o
 -11   9   3     7514.90     6674.11    717.38 o
 -10   9   3       21.28        0.00    181.95 o
  -9   9   3    18525.56    17824.34    646.51 o
  -8   9   3     1634.72     1732.85    214.71 o
  -7   9   3     4007.68     4138.42    222.75 o
  -6   9   3     9482.18    10064.48    334.12 o
  -5   9   3      912.30      846.32    108.40 o
  -4   9   3     3944.53     4136.03    191.48 o
  -3   9   3       21.27       24.42     53.60 o
  -2   9   3     1194.34     1266.81    114.65 o
  -1   9   3      111.13       79.21     61.05 o
   0   9   3      652.97      625.07     94.10 o
   1   9   3     1572.91     1790.03    147.70 o
   2   9   3     2399.99     2438.92    195.95 o
   3   9   3     1178.99     1205.76    153.96 o
   4   9   3     4851.24     4454.67    302.26 o
   5   9   3      720.71      577.72    155.15 o
   6   9   3     4366.02     4743.53    333.82 o
   7   9   3     1345.53     1177.77    208.45 o
   8   9   3     2079.28     2293.59    280.22 o
   9   9   3      500.25      357.05    196.54 o
  10   9   3        7.53      103.33    182.55 o
  11   9   3      548.48      421.08    227.22 o
 -13  10   3       73.05        0.00    290.35 o
 -12  10   3       39.07        0.00    203.69 o
 -11  10   3      100.04      339.78    272.18 o
 -10  10   3      463.91      143.54    245.38 o
  -9  10   3      210.85      239.72    153.36 o
  -8  10   3     3314.48     3257.84    289.16 o
  -7  10   3      146.28      266.23    136.39 o
  -6  10   3        0.88       62.24    106.31 o
  -5  10   3     3022.47     2959.75    199.22 o
  -4  10   3        7.16        8.04     74.15 o
  -3  10   3     4734.96     4767.05    238.23 o
  -2  10   3      138.76      104.82     80.40 o
  -1  10   3     3290.64     3405.55    204.58 o
   0  10   3     9902.00    10083.83    386.24 o
   1  10   3     1361.18     1787.35    193.27 o
   2  10   3     9141.69     9222.02    402.61 o
   3  10   3     8713.20     8766.70    439.24 o
   4  10   3     1803.66     1542.26    213.22 o
   5  10   3     6701.34     6887.63    404.10 o
   6  10   3       26.44      151.87    129.54 o
   7  10   3     5882.02     6489.78    418.99 o
   8  10   3     1200.64     1345.72    280.82 o
   9  10   3      807.06      868.66    275.16 o
  10  10   3      823.43      593.80    254.91 o
 -13  11   3     6151.99     5823.02    796.00 o
 -12  11   3     2503.24     2880.54    574.14 o
 -11  11   3     8193.85     9663.94    931.49 o
 -10  11   3     2384.09     2912.41    545.26 o
  -9  11   3      602.49      685.52    318.64 o
  -8  11   3    11790.72    11808.94    657.52 o
  -7  11   3      672.07      505.95    164.38 o
  -6  11   3    12025.11    11063.27    501.48 o
  -5  11   3      910.22      900.52    179.87 o
  -4  11   3       47.61       58.07    117.33 o
  -3  11   3     1972.87     1916.89    212.62 o
  -2  11   3     1522.55     1541.37    182.84 o
  -1  11   3      490.32      754.90    141.45 o
   0  11   3     3062.45     2872.20    234.36 o
   1  11   3      153.42       69.68    108.69 o
   2  11   3     1860.71     1524.40    214.71 o
   3  11   3        5.18       19.06    100.65 o
   4  11   3     5042.35     5136.61    360.63 o
   5  11   3     1377.08     1007.73    248.36 o
   6  11   3      819.02      977.95    249.85 o
   7  11   3     2294.39     2629.50    373.43 o
   8  11   3      134.63      117.03    185.23 o
   9  11   3      561.77      357.35    223.64 o
 -12  12   3       48.27      173.02    318.34 o
 -11  12   3       30.36      122.09    254.31 o
 -10  12   3       20.20       21.74    261.46 o
  -9  12   3      497.09      510.42    300.17 o
  -8  12   3     3616.21     3793.87    626.55 o
  -7  12   3        2.60        7.15    192.97 o
  -6  12   3     2686.30     3006.51    368.07 o
  -5  12   3     3590.91     2944.86    364.80 o
  -4  12   3     1568.23      930.90    233.47 o
  -3  12   3      547.30      453.24    188.80 o
  -2  12   3     1368.79     1371.93    256.70 o
  -1  12   3     3458.57     3032.71    352.59 o
   0  12   3     5872.44     5830.47    460.39 o
   1  12   3     5207.73     5746.79    456.81 o
   2  12   3      437.53      297.49    171.53 o
   3  12   3     8745.38     7979.63    550.02 o
   4  12   3     2517.52     2704.84    367.18 o
   5  12   3     2381.29     2490.73    368.67 o
   6  12   3     3105.25     4190.83    463.36 o
   7  12   3      550.66      535.73    229.60 o
   8  12   3     1040.45     1363.89    317.45 o
 -11  13   3       77.69      119.71    320.72 o
 -10  13   3     3418.09     3215.86    633.40 o
  -9  13   3     3121.87     3164.64    647.10 o
  -8  13   3     6744.62     7591.61    875.21 o
  -7  13   3      684.11      771.28    334.72 o
  -6  13   3      251.75        0.00    227.22 o
  -5  13   3     2043.27     1900.81    331.14 o
  -4  13   3      632.53      536.92    203.99 o
  -3  13   3      676.85      601.24    214.11 o
  -2  13   3      738.19      777.83    226.32 o
  -1  13   3       28.27       89.34    163.79 o
   0  13   3      931.21      760.26    216.79 o
   1  13   3     2301.62     2481.50    352.88 o
   2  13   3      357.62      337.10    183.74 o
   3  13   3     4494.88     4979.98    474.08 o
   4  13   3       11.41       19.36    166.76 o
   5  13   3     5574.76     5777.46    530.67 o
   6  13   3      997.95      870.74    273.97 o
 -10  14   3      541.17      897.25    442.82 o
  -9  14   3       21.30       98.87    307.92 o
  -8  14   3       57.05        0.00    269.50 o
  -7  14   3      851.75      246.27    275.16 o
  -6  14   3      850.07     1109.57    389.81 o
  -5  14   3      938.27      563.12    367.18 o
  -4  14   3      874.01      955.32    371.64 o
  -3  14   3     1466.26     1837.08    343.35 o
  -2  14   3     4112.12     4417.74    462.47 o
  -1  14   3     3771.05     3621.75    431.80 o
   0  14   3      608.80      665.57    212.62 o
   1  14   3     4679.15     6036.84    525.01 o
   2  14   3     2233.86     2692.64    385.05 o
   3  14   3     1846.41     2078.59    351.99 o
   4  14   3     3891.33     4219.71    479.74 o
   5  14   3      103.65       66.11    195.65 o
  -8  15   3        1.54      229.00    377.60 o
  -7  15   3     1663.41     1474.96    485.10 o
  -6  15   3     1386.40     1601.82    499.40 o
  -5  15   3     4725.64     3794.17    706.96 o
  -4  15   3      259.88      191.18    275.46 o
  -3  15   3      814.11      282.60    327.27 o
  -2  15   3      406.42      367.77    312.38 o
  -1  15   3     4238.52     4845.97    734.65 o
   0  15   3      165.28      332.04    290.05 o
   1  15   3     2927.86     3254.27    439.24 o
   2  15   3      578.29      741.50    266.52 o
   3  15   3     1081.66      921.07    278.44 o
  -5  16   3     2081.54     3302.51    689.09 o
  -4  16   3     1302.81     1428.21    513.99 o
  -3  16   3     1369.63     2476.74    609.58 o
  -2  16   3       44.40        0.00    254.02 o
  -1  16   3     1920.02     2175.67    557.76 o
   0  16   3     3505.16     4840.01    782.00 o
  -2 -16   4     2972.23     3055.35    440.73 o
  -1 -16   4     1905.60     1822.49    351.39 o
   0 -16   4     2543.54     2281.98    382.36 o
   1 -16   4      191.84      320.13    188.20 o
   2 -16   4     3499.61     3213.77    372.24 o
   3 -16   4      718.89      370.75    200.71 o
   4 -16   4      182.73       15.49    176.89 o
   5 -16   4       36.32      145.92    210.84 o
   6 -16   4      116.15      326.68    232.58 o
  -5 -15   4     2239.53     2619.97    405.29 o
  -4 -15   4     3741.70     5141.97    532.15 o
  -3 -15   4     4537.89     5940.06    547.64 o
  -2 -15   4     3907.94     4012.75    377.90 o
  -1 -15   4      147.20      137.58    159.62 o
   0 -15   4    10549.67    10968.57    594.09 o
   1 -15   4      323.50      285.88    161.40 o
   2 -15   4     5990.65     6620.51    460.09 o
   3 -15   4     3805.16     3446.64    365.99 o
   4 -15   4     1091.86      972.29    229.30 o
   5 -15   4     5237.95     4770.93    425.54 o
   6 -15   4      130.90       35.44    159.02 o
   7 -15   4     3074.47     4080.05    513.69 o
   8 -15   4     4493.10     4708.69    541.09 o
  -6 -14   4       40.61       55.39    190.88 o
  -5 -14   4     1368.18     2064.00    349.91 o
  -4 -14   4     2841.22     2416.58    312.98 o
  -3 -14   4      640.31      554.49    180.16 o
  -2 -14   4     4666.09     4576.76    380.28 o
  -1 -14   4      377.89      166.17    153.96 o
   0 -14   4     2345.88     1819.21    272.18 o
   1 -14   4     1947.98     2067.57    276.05 o
   2 -14   4      618.57      806.42    203.39 o
   3 -14   4      287.95      132.22    149.19 o
   4 -14   4       70.89      230.79    165.57 o
   5 -14   4     1268.60     1398.13    251.04 o
   6 -14   4      132.44      144.73    152.47 o
   7 -14   4      448.29      228.41    181.36 o
   8 -14   4        5.15      106.01    175.40 o
   9 -14   4     1654.63     1344.53    327.57 o
  10 -14   4      711.27      391.30    247.47 o
  -8 -13   4      891.61     1301.05    300.77 o
  -7 -13   4      296.99      245.38    203.99 o
  -6 -13   4     4130.97     3973.14    371.94 o
  -5 -13   4     1118.61      910.95    205.77 o
  -4 -13   4     7960.41     8440.32    486.89 o
  -3 -13   4      283.83      318.04    158.13 o
  -2 -13   4    11587.22    12029.31    556.57 o
  -1 -13   4     6983.26     7346.53    438.95 o
   0 -13   4    11042.16    11371.78    531.86 o
   1 -13   4     7924.10     7783.98    450.86 o
   2 -13   4      384.90      321.91    150.98 o
   3 -13   4    23222.40    25089.27   1079.20 o
   4 -13   4     3061.56     2696.80    294.22 o
   5 -13   4     2707.18     3375.47    335.02 o
   6 -13   4     3261.73     3680.11    354.37 o
   7 -13   4       89.69       78.62    145.32 o
   8 -13   4     2775.12     2433.85    312.38 o
   9 -13   4        6.37      530.07    203.39 o
  10 -13   4     1681.14      986.29    280.22 o
  11 -13   4      789.38      727.80    278.14 o
  -9 -12   4     2242.06     2144.40    355.27 o
  -8 -12   4       99.16      228.11    187.31 o
  -7 -12   4     2086.85     2310.57    310.30 o
  -6 -12   4     2601.30     2441.89    290.94 o
  -5 -12   4      112.28       50.92    126.56 o
  -4 -12   4     5346.95     5332.26    371.94 o
  -3 -12   4     1134.50      658.72    160.21 o
  -2 -12   4      272.36      150.09    118.52 o
  -1 -12   4     5633.79     5191.71    351.39 o
   0 -12   4      779.57      950.85    182.25 o
   1 -12   4      127.14      226.92    125.97 o
   2 -12   4      565.64      469.62    156.64 o
   3 -12   4     5459.34     4344.19    332.04 o
   4 -12   4      454.55      410.95    152.17 o
   5 -12   4     2978.77     2809.97    293.33 o
   6 -12   4     1862.85     2019.63    267.42 o
   7 -12   4      453.77      660.20    187.31 o
   8 -12   4      659.43      514.58    176.29 o
   9 -12   4     4125.85     4429.66    390.11 o
  10 -12   4      672.45      373.73    199.52 o
  11 -12   4      831.68      568.19    241.81 o
  12 -12   4     4275.48     4317.98    517.56 o
 -10 -11   4     2848.78     3072.02    418.99 o
  -9 -11   4      269.45      196.84    191.48 o
  -8 -11   4     4012.35     3995.18    351.99 o
  -7 -11   4       89.77      118.82    139.96 o
  -6 -11   4    12307.63    12828.88    569.08 o
  -5 -11   4     1847.18     1597.95    234.66 o
  -4 -11   4     9084.99     9199.69    466.64 o
  -3 -11   4    25075.21    25596.41    838.58 o
  -2 -11   4     3061.58     3236.40    277.54 o
  -1 -11   4    14677.63    15120.09    583.67 o
   0 -11   4      476.08      408.57    130.43 o
   1 -11   4    27649.50    27825.09    876.10 o
   2 -11   4    14549.65    13797.89    555.08 o
   3 -11   4    11278.21    12428.35    520.84 o
   4 -11   4    12325.69    13187.12    544.66 o
   5 -11   4      642.65      807.61    171.23 o
   6 -11   4    26613.66    26375.73    879.38 o
   7 -11   4     1518.35     1853.46    242.70 o
   8 -11   4      140.09      105.12    129.54 o
   9 -11   4     3181.73     3077.08    322.81 o
  10 -11   4      440.59      469.92    178.97 o
  11 -11   4       84.47       88.15    160.21 o
  12 -11   4       15.95       89.93    208.75 o
 -11 -10   4     2015.78     2009.50    511.90 o
 -10 -10   4     1384.34     1513.08    308.81 o
  -9 -10   4     1745.61     2071.14    266.82 o
  -8 -10   4     1084.25     1172.41    210.24 o
  -7 -10   4      339.83      289.75    144.13 o
  -6 -10   4     4966.22     4509.17    328.76 o
  -5 -10   4        8.92        1.49     96.78 o
  -4 -10   4     4615.91     4410.30    311.49 o
  -3 -10   4    13275.41    13871.45    541.98 o
  -2 -10   4     3061.93     3069.64    222.15 o
  -1 -10   4     8486.24     8820.30    354.07 o
   0 -10   4      395.99      318.64    105.42 o
   1 -10   4      790.19      924.64    142.05 o
   2 -10   4     4265.67     4558.30    262.35 o
   3 -10   4     2979.27     3483.57    272.78 o
   4 -10   4     1334.98     1497.30    206.37 o
   5 -10   4        4.58       77.72    100.06 o
   6 -10   4     5543.16     5786.10    359.73 o
   7 -10   4        8.44       40.20    122.69 o
   8 -10   4     2818.96     3036.58    289.16 o
   9 -10   4     2427.46     2741.77    298.39 o
  10 -10   4     3883.12     4678.61    469.92 o
  11 -10   4      113.93       62.24    150.09 o
  12 -10   4     4491.41     3932.34    459.20 o
  13 -10   4     1259.74      861.51    268.61 o
 -12  -9   4     3179.70     3488.04    658.72 o
 -11  -9   4      513.32      486.89    226.02 o
 -10  -9   4     2473.15     2545.53    287.96 o
  -9  -9   4     3329.34     3264.40    304.05 o
  -8  -9   4     2338.20     2437.13    259.08 o
  -7  -9   4     4986.58     5548.76    368.67 o
  -6  -9   4     3158.61     3052.37    259.08 o
  -5  -9   4    31532.31    31678.81    822.20 o
  -4  -9   4     3231.16     3369.22    227.22 o
  -3  -9   4    39465.81    37812.43    919.28 o
  -2  -9   4     8073.74     8240.80    295.71 o
  -1  -9   4     5756.46     5894.20    226.02 o
   0  -9   4    61332.88    61680.76    954.13 o
   1  -9   4     6100.39     5704.80    192.08 o
   2  -9   4    31111.59    32428.95    606.90 o
   3  -9   4     3628.24     3776.30    187.31 o
   4  -9   4    13276.55    14107.60    405.59 o
   5  -9   4    12832.38    12479.87    430.01 o
   6  -9   4     5608.55     5597.30    339.19 o
   7  -9   4     1032.30     1103.62    179.87 o
   8  -9   4     2052.38     1778.41    235.26 o
   9  -9   4     7990.22     8690.17    464.56 o
  10  -9   4       20.23      138.47    135.79 o
  11  -9   4      121.74        0.00    133.11 o
  12  -9   4      553.16      412.74    176.29 o
  13  -9   4      334.59      607.20    242.70 o
 -12  -8   4      368.53      256.70    286.18 o
 -11  -8   4     2086.58     1393.07    279.63 o
 -10  -8   4     7547.36     8101.73    447.88 o
  -9  -8   4       13.70      109.89    117.93 o
  -8  -8   4     2855.70     2859.40    261.16 o
  -7  -8   4     4937.76     4434.72    302.85 o
  -6  -8   4     1414.33     1527.08    166.47 o
  -5  -8   4     5011.07     5354.90    238.53 o
  -4  -8   4     2539.62     2569.35    171.23 o
  -3  -8   4     1270.61     1411.24    103.33 o
  -2  -8   4      528.71      655.74     72.07 o
  -1  -8   4     1417.46     1433.27     93.21 o
   0  -8   4     1883.61     1998.78    105.72 o
   1  -8   4     1196.16     1561.92     95.89 o
   2  -8   4      932.97      998.79     81.89 o
   3  -8   4       13.85       33.35     44.97 o
   4  -8   4     1020.94      867.77     80.11 o
   5  -8   4       14.38       46.75     59.56 o
   6  -8   4     9212.37     9884.01    365.69 o
   7  -8   4     8981.45     9606.47    431.80 o
   8  -8   4      211.74      185.82    118.22 o
   9  -8   4     4703.69     5326.60    388.02 o
  10  -8   4    10250.82    10971.85    515.18 o
  11  -8   4     3357.87     4033.59    347.52 o
  12  -8   4      474.38      562.53    178.08 o
  13  -8   4     5560.45     7730.08    828.76 o
  14  -8   4      110.93       56.28    189.69 o
 -13  -7   4     2792.52     3758.13    668.84 o
 -12  -7   4      345.98        0.00    201.31 o
 -11  -7   4     3274.83     3177.44    297.20 o
 -10  -7   4      208.00      158.43    132.52 o
  -9  -7   4    16958.74    15718.95    590.82 o
  -8  -7   4       24.22       57.77     99.76 o
  -7  -7   4    12135.88    11631.75    403.81 o
  -6  -7   4     5264.66     5245.31    232.87 o
  -5  -7   4    18397.00    18283.24    424.95 o
  -4  -7   4    25888.47    25506.48    454.73 o
  -3  -7   4    13453.74    13135.60    292.13 o
  -2  -7   4    53970.73    52329.20    859.13 o
  -1  -7   4     1579.15     1611.05     96.48 o
   0  -7   4    53581.20    53048.36    807.02 o
   1  -7   4    10054.93    10084.72    215.90 o
   2  -7   4    20369.47    21810.29    352.59 o
   3  -7   4    65551.66    67862.63    898.14 o
   4  -7   4     1899.18     1913.91     96.48 o
   5  -7   4     9924.12    10092.47    218.28 o
   6  -7   4     6371.54     6484.42    197.44 o
   7  -7   4    13371.63    13443.52    388.92 o
   8  -7   4      417.86      426.44    138.77 o
   9  -7   4     5176.62     4831.67    325.49 o
  10  -7   4     1189.63     1408.85    212.03 o
  11  -7   4        1.17       14.89    119.12 o
  12  -7   4     1829.85     1752.80    251.63 o
  13  -7   4      716.99      525.30    173.91 o
  14  -7   4      298.49      223.34    220.07 o
 -13  -6   4     1207.79     1650.07    469.02 o
 -12  -6   4     6529.55     5832.55    491.95 o
 -11  -6   4        2.68       61.05    111.97 o
 -10  -6   4     1394.40     1274.25    194.46 o
  -9  -6   4     4520.45     3888.27    279.03 o
  -8  -6   4     2607.15     2107.18    182.55 o
  -7  -6   4     4600.16     4941.26    201.61 o
  -6  -6   4      198.35      172.72     56.28 o
  -5  -6   4     3137.25     3109.25    121.80 o
  -4  -6   4     4273.05     4425.78    145.92 o
  -3  -6   4     1016.89      937.15     74.75 o
  -2  -6   4       18.62       43.48     35.74 o
  -1  -6   4     8073.61     8456.99    183.74 o
   0  -6   4       15.96       31.27     32.46 o
   1  -6   4     7610.36     9072.83    193.27 o
   2  -6   4      301.65      283.50     44.67 o
   3  -6   4       73.87      103.33     38.71 o
   4  -6   4     7813.08     8286.66    179.27 o
   5  -6   4      919.72      970.50     74.15 o
   6  -6   4     1891.63     1842.74     93.21 o
   7  -6   4      761.57      927.92    112.27 o
   8  -6   4     2373.15     2519.32    230.79 o
   9  -6   4    38653.69    39984.23   1963.04 o
  10  -6   4     4498.96     4613.39    326.68 o
  11  -6   4     3134.80     2776.31    283.20 o
  12  -6   4     6028.58     6696.15    424.95 o
  13  -6   4     4892.30     4817.98    392.49 o
  14  -6   4     3328.37     3277.80    424.35 o
 -14  -5   4       15.92        0.00    204.88 o
 -13  -5   4     2190.51     1787.05    461.28 o
 -12  -5   4      375.39      157.23    132.82 o
 -11  -5   4     4495.82     4326.92    314.17 o
 -10  -5   4     1193.00      647.40    146.22 o
  -9  -5   4    14554.30    14333.03    462.47 o
  -8  -5   4     3232.52     3063.09    180.46 o
  -7  -5   4     2555.52     2493.11    131.92 o
  -6  -5   4    60729.11    60052.13    898.14 o
  -5  -5   4        0.67       25.31     35.44 o
  -4  -5   4    57132.79    57274.33    756.39 o
  -3  -5   4    14762.06    14320.82    269.20 o
  -2  -5   4    29469.61    28582.67    456.52 o
  -1  -5   4    57724.13    56645.69    734.65 o
   0  -5   4    11928.32    12037.64    208.75 o
   1  -5   4    93389.58    95614.75   1189.08 o
   2  -5   4     4746.85     5580.92    135.20 o
   3  -5   4    54304.66    57071.23    786.47 o
   4  -5   4     4171.46     4255.15    120.90 o
   5  -5   4     8464.75     8627.33    178.08 o
   6  -5   4    35790.81    37740.07    543.17 o
   7  -5   4     6615.31     6194.07    184.63 o
   8  -5   4       67.29      205.77     88.74 o
   9  -5   4     7729.28     7853.96    388.92 o
  10  -5   4    12522.84    13439.05    577.72 o
  11  -5   4     1004.00     1103.02    194.46 o
  12  -5   4     1644.67     1831.12    247.76 o
  13  -5   4      565.00      536.03    189.99 o
  14  -5   4      220.83      572.95    237.34 o
 -14  -4   4     4048.22     3961.23    669.44 o
 -13  -4   4      393.12      314.17    268.01 o
 -12  -4   4     8789.87     8815.83    440.43 o
 -11  -4   4     2122.59     2199.49    232.58 o
 -10  -4   4        8.36       97.68     86.96 o
  -9  -4   4    13442.15    13020.95    346.33 o
  -8  -4   4       21.43       22.93     55.39 o
  -7  -4   4      208.56      188.50     53.90 o
  -6  -4   4     5152.27     5945.12    153.36 o
  -5  -4   4     2459.09     2819.49    100.36 o
  -4  -4   4     1051.08     1262.34     67.00 o
  -3  -4   4       19.55       19.36     27.99 o
  -2  -4   4      116.65       90.53     33.35 o
  -1  -4   4     1850.29     2005.93     74.45 o
   0  -4   4       79.92       53.90     29.48 o
   1  -4   4     8689.55     8921.25    152.17 o
   2  -4   4      469.47      504.46     43.48 o
   3  -4   4     5859.23     6274.48    139.37 o
   4  -4   4    11598.46    11748.79    201.90 o
   5  -4   4     7891.48     8130.32    169.15 o
   6  -4   4      222.64      150.09     44.37 o
   7  -4   4    14248.02    14510.51    273.37 o
   8  -4   4       16.47       83.38     70.87 o
   9  -4   4     2153.61     2630.10    239.72 o
  10  -4   4     6688.50     7684.22    407.68 o
  11  -4   4     2330.15     2216.17    251.63 o
  12  -4   4    17865.40    20871.35    938.64 o
  13  -4   4       12.90       44.37    120.01 o
  14  -4   4     1689.15     1571.45    233.77 o
  15  -4   4     2797.87     3524.07    361.82 o
 -15  -3   4      879.73      880.27    389.21 o
 -14  -3   4      475.55      922.86    364.20 o
 -13  -3   4      601.69      655.44    214.71 o
 -12  -3   4     6265.03     5705.69    314.47 o
 -11  -3   4      931.91      950.25    145.92 o
 -10  -3   4     8911.22     8765.51    337.10 o
  -9  -3   4      294.67      387.73     80.70 o
  -8  -3   4    28239.29    28774.15    480.93 o
  -7  -3   4     3399.56     3222.41    108.99 o
  -6  -3   4    33256.38    32054.63    455.92 o
  -5  -3   4    19755.19    19578.04    312.98 o
  -4  -3   4     6014.63     5860.55    128.65 o
  -3  -3   4   140222.38   133662.14   1697.41 o
  -2  -3   4     5942.75     5960.31    114.35 o
  -1  -3   4    98174.33    97896.73   1186.11 o
   0  -3   4    53887.66    54228.21    687.90 o
   1  -3   4    52760.29    54657.34    652.76 o
   2  -3   4    80405.70    82102.73    961.87 o
   3  -3   4     1386.05     1307.01     58.37 o
   4  -3   4    44153.91    44212.58    616.13 o
   5  -3   4     1714.28     1868.05     78.62 o
   6  -3   4    26567.00    28474.27    421.97 o
   7  -3   4       39.44       61.64     43.48 o
   8  -3   4     4960.08     4655.98    233.77 o
   9  -3   4     5183.21     5195.87    312.38 o
  10  -3   4     6724.93     6034.46    354.97 o
  11  -3   4        4.49       11.91     99.76 o
  12  -3   4      384.42      227.22    116.14 o
  13  -3   4     4020.91     4609.82    317.45 o
  14  -3   4     1535.02     1653.34    226.62 o
  15  -3   4     1330.61     1739.70    354.97 o
 -15  -2   4     2247.54     1774.84    469.92 o
 -14  -2   4     3527.16     2838.26    552.40 o
 -13  -2   4     5595.69     5086.29    437.46 o
 -12  -2   4       54.49      101.55     98.57 o
 -11  -2   4      572.85      445.79    103.04 o
 -10  -2   4     1644.31     1451.14    118.22 o
  -9  -2   4     5842.59     5672.94    189.10 o
  -8  -2   4     1493.45     1780.20     89.64 o
  -7  -2   4       22.25       72.66     36.63 o
  -6  -2   4     3623.66     3545.81    102.74 o
  -5  -2   4      680.72      618.81     46.16 o
  -4  -2   4      304.15      247.17     35.14 o
  -3  -2   4     8841.11     9146.38    147.11 o
  -2  -2   4     1650.94     1441.02     44.67 o
  -1  -2   4     2262.08     2398.12     56.28 o
   0  -2   4     4726.97     4850.44     89.93 o
   1  -2   4      883.51     1033.04     39.61 o
   2  -2   4     3479.94     3570.23     77.43 o
   3  -2   4     2588.60     2507.71     71.47 o
   4  -2   4     5472.44     5663.41    126.86 o
   5  -2   4     7414.85     7213.71    142.94 o
   6  -2   4     6148.21     5856.97    134.60 o
   7  -2   4    32056.42    34403.91    525.01 o
   8  -2   4    17843.35    18498.54    517.26 o
   9  -2   4      365.65      275.46    119.41 o
  10  -2   4    28208.54    29357.52    775.15 o
  11  -2   4      741.70      579.80    135.79 o
  12  -2   4      482.03      514.58    133.71 o
  13  -2   4     5915.91     6570.18    524.11 o
  14  -2   4     1037.71      913.33    227.22 o
  15  -2   4     3333.39     3741.46    631.02 o
 -15  -1   4       16.02       16.38    253.72 o
 -14  -1   4     1516.21     1047.63    353.78 o
 -13  -1   4      855.52      750.73    188.80 o
 -12  -1   4     2760.66     3013.36    228.11 o
 -11  -1   4      357.61      220.07     99.76 o
 -10  -1   4    10589.07    10343.80    299.28 o
  -9  -1   4     7967.90     7677.97    205.18 o
  -8  -1   4    12944.34    13263.95    252.83 o
  -7  -1   4    37295.89    36166.24    527.99 o
  -6  -1   4     1104.60     1177.47     63.73 o
  -5  -1   4   100563.09    97947.65   1259.96 o
  -4  -1   4     4918.08     4459.43     90.83 o
  -3  -1   4    71210.66    71428.38    909.16 o
  -2  -1   4    97763.15    99352.04   1262.34 o
  -1  -1   4     9292.55    10420.34    246.27 o
   0  -1   4   198485.39   199547.72   2350.17 o
   1  -1   4     7882.87     7675.59    118.52 o
   2  -1   4    69265.05    69607.09    809.70 o
   3  -1   4     4607.39     4396.90     87.85 o
   4  -1   4    41785.93    40951.76    539.60 o
   5  -1   4    11050.38    10515.03    189.69 o
   6  -1   4     4252.44     4548.77    115.54 o
   7  -1   4    19106.31    18928.25    334.42 o
   8  -1   4      883.01      946.38    100.36 o
   9  -1   4     1739.90     1867.75    175.10 o
  10  -1   4      182.32      114.65     88.74 o
  11  -1   4     8554.56     8298.87    368.07 o
  12  -1   4        3.62        0.00    107.80 o
  13  -1   4     5458.17     6209.86    424.06 o
  14  -1   4       68.25       93.21    161.40 o
 -15   0   4     7847.36     6881.08    801.95 o
 -14   0   4       13.25      195.95    253.72 o
 -13   0   4     4431.72     4025.85    402.32 o
 -12   0   4     1235.45     1073.54    154.85 o
 -11   0   4     6407.38     5818.26    287.07 o
 -10   0   4     1957.65     1737.32    134.01 o
  -9   0   4      322.61      320.42     60.75 o
  -8   0   4     7893.10     7219.07    163.49 o
  -7   0   4     2006.25     2230.16     84.57 o
  -6   0   4       70.04      151.58     33.65 o
  -5   0   4     1747.14     1589.91     59.56 o
  -4   0   4       61.84       66.71     22.63 o
  -3   0   4    12854.93    13302.37    185.82 o
  -2   0   4    53634.61    82936.26   1184.32 o
   0   0   4     2072.96     2222.12     45.86 o
   1   0   4   116910.67   112841.72   1275.74 o
   2   0   4      868.70      898.44     38.42 o
   3   0   4     2837.37     2731.35     71.77 o
   4   0   4     4179.02     3674.75     93.51 o
   5   0   4     2724.86     2741.47     91.12 o
   6   0   4    28578.38    28084.17    414.82 o
   7   0   4     1689.69     1847.20     94.10 o
   8   0   4     5059.40     4595.82    190.88 o
   9   0   4     6841.68     6421.59    417.80 o
  10   0   4     5702.03     5668.47    345.14 o
  11   0   4     6719.32     7634.19    509.82 o
  12   0   4      445.95      502.97    164.08 o
  13   0   4    11870.66    14747.25    776.05 o
  14   0   4       66.26      180.46    179.57 o
 -15   1   4      869.64      362.71    282.31 o
 -14   1   4     2737.28     2726.29    360.92 o
 -13   1   4     1214.92     1047.33    246.27 o
 -12   1   4     3692.77     3374.88    240.32 o
 -11   1   4     6371.46     7154.45    285.58 o
 -10   1   4      834.35      820.71     92.61 o
  -9   1   4    33270.19    33891.70    532.75 o
  -8   1   4      504.32      567.00     61.64 o
  -7   1   4    35025.86    36209.42    479.15 o
  -6   1   4    31948.71    30050.78    396.96 o
  -5   1   4    30346.47    29902.78    383.26 o
  -4   1   4    60532.90    59748.39    745.97 o
  -3   1   4     1284.53     1336.79     38.42 o
  -2   1   4   208823.34   273338.78   3884.40 o
  -1   1   4     1655.01     1699.80     45.26 o
   0   1   4   133129.81   129334.63   1309.99 o
   1   1   4   108833.04   104052.38   1150.07 o
   2   1   4      468.06      514.88     30.08 o
   3   1   4    46419.09    44499.95    572.65 o
   4   1   4     1787.65     1628.92     66.71 o
   5   1   4    11220.03    10747.01    221.26 o
   6   1   4       67.51       33.35     37.82 o
   7   1   4    10100.69    10350.95    240.02 o
   8   1   4      464.75      522.92    103.33 o
   9   1   4     1112.80     1277.53    187.01 o
  10   1   4     2969.72     3246.83    271.29 o
  11   1   4     6010.88     5447.51    362.12 o
  12   1   4      187.59      341.87    135.50 o
  13   1   4       20.44      126.26    128.05 o
  14   1   4     5698.24     7203.89    592.01 o
 -15   2   4     4318.08     3424.61    612.26 o
 -14   2   4     2455.11     2147.08    340.67 o
 -13   2   4      104.19        0.00    147.11 o
 -12   2   4     7057.10     6331.06    371.94 o
 -11   2   4      447.45      310.89     96.78 o
 -10   2   4     4233.60     4301.31    160.51 o
  -9   2   4     6803.56     6822.41    167.95 o
  -8   2   4     3270.90     3662.25    114.35 o
  -7   2   4      348.80      455.92     52.11 o
  -6   2   4      710.46      833.22     52.11 o
  -5   2   4     1397.76     1280.51     54.20 o
  -4   2   4     3465.99     3445.45     77.13 o
  -3   2   4     4250.28     4856.99     91.42 o
  -2   2   4    23385.74    25052.64    332.34 o
  -1   2   4     2133.49     2231.06     47.65 o
   0   2   4     3864.37     4204.82     73.55 o
   1   2   4       25.87       51.82     19.65 o
   2   2   4     1093.83     1171.22     45.26 o
   3   2   4     6758.31     7546.05    151.28 o
   4   2   4    17180.79    16185.29    258.78 o
   5   2   4     1034.97     1055.97     69.09 o
   6   2   4     3642.37     3458.56    115.25 o
   7   2   4    17377.60    17377.05    323.70 o
   8   2   4     2386.65     2273.64    160.21 o
   9   2   4     6062.25     6258.10    299.58 o
  10   2   4      719.19      885.93    148.90 o
  11   2   4     3994.24     4379.33    287.37 o
  12   2   4     1681.99     2044.64    228.70 o
  13   2   4      511.24      560.15    168.55 o
  14   2   4     1218.62     1558.94    310.30 o
 -15   3   4     1572.15     1164.96    395.77 o
 -14   3   4     1675.20     1335.00    293.62 o
 -13   3   4     1329.96     1679.25    288.26 o
 -12   3   4      566.84      486.59    151.87 o
 -11   3   4    14315.29    13902.71    368.67 o
 -10   3   4     3961.86     3575.59    172.72 o
  -9   3   4     7082.97     7190.19    195.95 o
  -8   3   4    35423.71    35060.24    535.13 o
  -7   3   4     1540.02     1390.69     76.23 o
  -6   3   4    86833.77    86633.64   1095.58 o
  -5   3   4    11872.25    11805.96    188.50 o
  -4   3   4    44511.54    45522.27    603.33 o
  -3   3   4    46433.57    46699.14    613.45 o
  -2   3   4    42239.32    44414.78    620.90 o
  -1   3   4    58178.53    59074.48    769.79 o
   0   3   4    16676.91    17101.89    244.79 o
   1   3   4    54880.37    52405.43    673.61 o
   2   3   4     6459.99     6331.95    121.80 o
   3   3   4    17707.65    16556.04    274.86 o
   4   3   4    12292.97    12208.28    230.49 o
   5   3   4     4724.29     4837.03    138.18 o
   6   3   4    12708.18    12929.53    246.27 o
   7   3   4     2542.89     2284.36    141.45 o
   8   3   4     3170.74     3108.35    194.76 o
   9   3   4        6.55      113.16     92.32 o
  10   3   4     8783.83     9341.14    389.21 o
  11   3   4     1501.67     1432.68    188.50 o
  12   3   4     6214.60     6518.96    365.09 o
  13   3   4      220.54      168.55    140.26 o
  14   3   4     8205.55    11320.56   1028.28 o
 -15   4   4      597.22      236.74    280.22 o
 -14   4   4     8887.94     9102.31    631.32 o
 -13   4   4      305.01       98.57    163.49 o
 -12   4   4     3162.43     3023.18    279.92 o
 -11   4   4      850.41      971.10    134.01 o
 -10   4   4      300.79      287.07     91.42 o
  -9   4   4     1411.90     1648.28     97.97 o
  -8   4   4     4145.30     4368.01    133.71 o
  -7   4   4      830.27      778.73     66.41 o
  -6   4   4      253.65      171.53     40.80 o
  -5   4   4      465.54      785.58     59.26 o
  -4   4   4     9810.38     9965.01    172.42 o
  -3   4   4     4325.16     4856.09    105.72 o
  -2   4   4        6.57       61.64     26.50 o
  -1   4   4    28277.32    29206.24    418.40 o
   0   4   4     3041.17     2761.72     84.87 o
   1   4   4       45.98       75.04     27.69 o
   2   4   4     7218.36     6984.11    151.58 o
   3   4   4     2815.03     3285.54    101.84 o
   4   4   4    14129.97    14034.34    261.46 o
   5   4   4     6518.70     6419.20    178.68 o
   6   4   4      727.24      815.35     76.83 o
   7   4   4    29332.85    29116.01    660.20 o
   8   4   4      128.49      107.21     94.10 o
   9   4   4      364.13      268.31    114.05 o
  10   4   4     8397.60     9200.88    397.55 o
  11   4   4     1634.01     1721.54    207.86 o
  12   4   4     2388.84     2197.11    242.10 o
  13   4   4        9.40      238.53    192.97 o
 -15   5   4      536.93      288.56    274.56 o
 -14   5   4      361.55      139.07    271.88 o
 -13   5   4     1336.14     1358.23    383.26 o
 -12   5   4     6928.09     7182.15    478.25 o
 -11   5   4     9033.55     8042.47    409.76 o
 -10   5   4     7773.68     8045.15    291.54 o
  -9   5   4      901.95      951.74     97.38 o
  -8   5   4    38643.20    39235.88    599.75 o
  -7   5   4    10198.89    10199.38    216.20 o
  -6   5   4    12527.11    12738.35    241.81 o
  -5   5   4    26961.17    25700.94    418.99 o
  -4   5   4       53.12       53.30     28.89 o
  -3   5   4    82091.86    85572.31   1123.57 o
  -2   5   4     7760.80     7567.19    158.13 o
  -1   5   4    64373.48    65460.93    880.87 o
   0   5   4    35526.17    36370.23    525.30 o
   1   5   4     6692.20     6168.76    138.18 o
   2   5   4    22382.11    22741.78    365.99 o
   3   5   4      768.14      917.20     69.39 o
   4   5   4    21099.19    20802.85    379.09 o
   5   5   4    11533.17    11812.81    265.93 o
   6   5   4     8420.44     8817.92    268.91 o
   7   5   4      724.32      757.58    114.95 o
   8   5   4    13257.94    13441.14    463.07 o
   9   5   4     1331.47     1249.24    173.31 o
  10   5   4     4315.48     4556.22    296.01 o
  11   5   4     1571.91     1501.76    201.31 o
  12   5   4     2932.59     3153.32    288.86 o
  13   5   4     7495.47     8217.57    863.00 o
 -15   6   4     2747.60     2761.72    556.87 o
 -14   6   4     3189.29     2801.03    529.77 o
 -13   6   4       92.19       89.93    231.38 o
 -12   6   4       10.33      268.61    167.66 o
 -11   6   4    11283.11    10281.27    547.34 o
 -10   6   4      271.31      220.66     97.97 o
  -9   6   4      249.00      252.83     82.19 o
  -8   6   4      296.12      311.79     68.19 o
  -7   6   4     4218.65     4382.60    151.58 o
  -6   6   4      571.67      582.48     67.00 o
  -5   6   4    16202.18    17070.63    316.85 o
  -4   6   4     2048.41     2292.40     92.32 o
  -3   6   4     6294.14     6449.88    156.34 o
  -2   6   4    10058.01     9939.70    207.86 o
  -1   6   4    19079.83    19020.27    321.02 o
   0   6   4     5180.36     5329.88    141.45 o
   1   6   4    20201.86    20538.12    328.76 o
   2   6   4    21297.77    21913.32    368.37 o
   3   6   4     6624.67     6504.37    181.95 o
   4   6   4       55.43       55.69     43.78 o
   5   6   4     8633.86     9090.70    302.85 o
   6   6   4     2036.77     1972.28    176.00 o
   7   6   4    12889.02    12879.50    507.74 o
   8   6   4     5451.54     5544.59    302.85 o
   9   6   4      359.40      224.54    120.01 o
  10   6   4     5466.98     6219.98    353.78 o
  11   6   4      811.04      856.45    178.08 o
  12   6   4      275.08      423.46    228.70 o
 -15   7   4      290.34      256.70    313.87 o
 -14   7   4     3604.79     3782.55    612.26 o
 -13   7   4     1023.16      477.36    290.05 o
 -12   7   4     3827.42     3436.82    523.82 o
 -11   7   4     2491.00     2298.95    302.26 o
 -10   7   4     3001.81     4078.56    357.35 o
  -9   7   4    15260.51    14400.03    455.03 o
  -8   7   4     3540.47     3539.56    189.10 o
  -7   7   4    25550.90    26453.75    500.89 o
  -6   7   4     3426.54     3651.53    139.96 o
  -5   7   4    38105.80    40195.36    639.95 o
  -4   7   4    16433.26    16846.39    329.06 o
  -3   7   4    11745.34    12512.62    248.36 o
  -2   7   4    30480.64    30702.95    480.64 o
  -1   7   4      791.61      776.94     70.87 o
   0   7   4    19608.20    19359.16    341.27 o
   1   7   4     1146.39     1254.00     81.89 o
   2   7   4    21106.56    21926.72    405.89 o
   3   7   4     3504.95     3560.70    144.43 o
   4   7   4     3872.40     3843.60    194.46 o
   5   7   4      653.67      797.19    125.67 o
   6   7   4     1378.92     1434.76    188.50 o
   7   7   4     6386.35     6442.73    362.71 o
   8   7   4     4928.87     5677.70    359.73 o
   9   7   4     2857.30     3317.70    305.53 o
  10   7   4      218.02      361.82    190.59 o
  11   7   4     7854.95     8130.61    606.01 o
  12   7   4       11.73       11.02    184.33 o
 -14   8   4      219.10        5.06    269.50 o
 -13   8   4     1017.33     1022.32    387.73 o
 -12   8   4     2160.61     1938.92    430.01 o
 -11   8   4     1748.13     1864.48    290.35 o
 -10   8   4     1432.59     1283.48    243.30 o
  -9   8   4        5.41       36.93     89.34 o
  -8   8   4     2995.71     2926.40    209.05 o
  -7   8   4     3033.24     3196.50    168.25 o
  -6   8   4      791.38      809.10     91.12 o
  -5   8   4     6452.03     6926.64    198.33 o
  -4   8   4     6941.80     7181.85    200.12 o
  -3   8   4       11.10       21.44     45.26 o
  -2   8   4    14733.01    15046.83    296.01 o
  -1   8   4     2862.36     2720.63    120.01 o
   0   8   4     6738.10     6893.29    207.56 o
   1   8   4     6698.02     6829.26    189.10 o
   2   8   4     3516.56     3607.75    178.68 o
   3   8   4    11300.26    11748.79    373.13 o
   4   8   4     7283.13     7323.00    313.57 o
   5   8   4     1506.74     1602.42    197.73 o
   6   8   4     4784.51     4720.90    322.51 o
   7   8   4     1528.66     1616.71    220.96 o
   8   8   4     1911.48     2011.29    247.47 o
   9   8   4      505.68      656.33    206.07 o
  10   8   4        1.67       39.31    168.85 o
  11   8   4     2298.05     2690.55    389.21 o
 -14   9   4     2343.09     2886.50    571.76 o
 -13   9   4      389.35      664.08    331.74 o
 -12   9   4      207.80       70.58    259.97 o
 -11   9   4    10662.37    10084.72    878.49 o
 -10   9   4     2180.09     2265.90    308.81 o
  -9   9   4     7040.30     7712.81    504.16 o
  -8   9   4     7861.99     7497.21    332.04 o
  -7   9   4    10538.86    10823.55    391.89 o
  -6   9   4    11010.28    11545.69    401.72 o
  -5   9   4     1229.79     1287.35    125.97 o
  -4   9   4    24738.60    24910.30    549.43 o
  -3   9   4     6312.52     6434.39    219.47 o
  -2   9   4    24755.70    24773.61    496.72 o
  -1   9   4     3426.62     3812.03    182.55 o
   0   9   4     1659.07     1699.20    138.47 o
   1   9   4     9057.77     9486.76    317.45 o
   2   9   4     4900.95     5264.96    272.78 o
   3   9   4     6579.32     6524.92    311.19 o
   4   9   4      235.94      336.50    128.35 o
   5   9   4     7840.36     8074.03    419.59 o
   6   9   4      166.54      165.27    128.94 o
   7   9   4     4583.67     4853.12    438.95 o
   8   9   4       24.97      247.47    173.61 o
   9   9   4     4545.98     4593.44    469.32 o
  10   9   4     1514.04     1697.12    329.36 o
 -13  10   4     1203.10      651.57    332.34 o
 -12  10   4      795.45     1069.97    378.20 o
 -11  10   4        1.11        0.00    217.09 o
 -10  10   4     1564.16     1030.96    342.76 o
  -9  10   4      758.57     1130.12    235.85 o
  -8  10   4     3070.68     3625.02    375.22 o
  -7  10   4     2617.44     2593.47    260.27 o
  -6  10   4     4534.10     4366.23    265.33 o
  -5  10   4      639.21      526.79    126.86 o
  -4  10   4    14566.18    14727.60    480.04 o
  -3  10   4     1697.51     1836.48    165.27 o
  -2  10   4     4952.12     4912.38    241.51 o
  -1  10   4    14157.25    13660.31    409.17 o
   0  10   4      299.79      139.37     95.29 o
   1  10   4     7932.85     7671.12    372.54 o
   2  10   4     9074.29     9345.31    374.32 o
   3  10   4     1215.98     1403.20    208.16 o
   4  10   4     4156.53     4696.48    332.34 o
   5  10   4        1.81       70.28    131.62 o
   6  10   4     1868.91     1856.73    294.81 o
   7  10   4     3873.31     4993.08    467.53 o
   8  10   4      510.90      349.61    196.54 o
   9  10   4      435.19      339.19    222.45 o
 -13  11   4     1627.36     2697.70    603.62 o
 -12  11   4      168.90      120.90    274.27 o
 -11  11   4     7104.11     7004.37    801.66 o
 -10  11   4     1638.61     2281.38    502.97 o
  -9  11   4      181.83        0.00    196.84 o
  -8  11   4    17570.25    17530.42    833.82 o
  -7  11   4      429.60      722.44    219.77 o
  -6  11   4     7820.43     7982.91    435.97 o
  -5  11   4     4965.27     4467.18    327.57 o
  -4  11   4     9807.53    10143.69    468.72 o
  -3  11   4    15357.78    14977.74    589.03 o
  -2  11   4      334.58      418.99    138.47 o
  -1  11   4     7266.68     7333.42    397.55 o
   0  11   4     1009.63      919.58    176.00 o
   1  11   4    10402.45    11508.17    609.88 o
   2  11   4     1046.82     1293.01    246.27 o
   3  11   4     2337.42     1627.14    269.80 o
   4  11   4      387.07      343.35    172.42 o
   5  11   4     4271.57     5175.92    463.66 o
   6  11   4     1593.70     1855.54    321.62 o
   7  11   4     1176.62     1361.50    302.85 o
   8  11   4     4361.74     6426.95    649.48 o
 -12  12   4      115.71      249.85    318.94 o
 -11  12   4       33.74       42.29    265.03 o
 -10  12   4     3564.38     2792.69    553.00 o
  -9  12   4      706.82      113.46    250.44 o
  -8  12   4     1491.96      672.41    332.93 o
  -7  12   4     3097.86     3485.36    576.23 o
  -6  12   4     7240.24     6608.60    734.65 o
  -5  12   4    12205.82    13826.48   1040.49 o
  -4  12   4      500.60      359.14    150.09 o
  -3  12   4     3514.82     3764.39    382.36 o
  -2  12   4     2012.49     1349.89    265.63 o
  -1  12   4    10766.57    10406.64    601.24 o
   0  12   4     2332.54     2487.75    329.66 o
   1  12   4     1542.61     1996.40    282.01 o
   2  12   4     7896.30     7801.55    545.85 o
   3  12   4      152.52      158.72    156.34 o
   4  12   4     1703.12     2176.26    338.89 o
   5  12   4     3750.91     4503.81    461.58 o
   6  12   4       86.25       90.53    177.19 o
   7  12   4      488.21      348.42    222.45 o
 -11  13   4      121.52      136.39    322.51 o
 -10  13   4     4410.22     4362.95    711.42 o
  -9  13   4      348.81      450.56    346.03 o
  -8  13   4     3197.82     3003.53    598.26 o
  -7  13   4     3734.68     4171.17    661.40 o
  -6  13   4      435.56      381.47    299.88 o
  -5  13   4    14974.62    13669.25   1070.86 o
  -4  13   4     2809.99     3965.40    637.57 o
  -3  13   4     1635.91     1743.27    451.45 o
  -2  13   4     3638.13     3152.13    383.56 o
  -1  13   4     2100.90     1901.70    311.79 o
   0  13   4     1410.12     1348.10    277.24 o
   1  13   4        5.19      136.09    167.36 o
   2  13   4     1837.70     2458.87    354.37 o
   3  13   4      696.18      632.21    225.43 o
   4  13   4     2144.37     2935.04    399.93 o
   5  13   4       21.08      134.30    169.15 o
   6  13   4     1098.49     1090.22    296.90 o
 -10  14   4      951.09      843.64    399.34 o
  -9  14   4      283.11       67.90    320.13 o
  -8  14   4      261.01       62.24    264.74 o
  -7  14   4     4396.90     5274.49    769.20 o
  -6  14   4      261.90      370.75    308.81 o
  -5  14   4     3446.36     4296.84    702.19 o
  -4  14   4     1337.35     2189.96    500.89 o
  -3  14   4     5497.59     4928.75    705.77 o
  -2  14   4     7409.65     7893.87    850.79 o
  -1  14   4       64.00      228.70    289.16 o
   0  14   4     4010.43     4427.87    688.50 o
   1  14   4      814.10     1821.89    447.58 o
   2  14   4     1171.18     1647.39    457.41 o
   3  14   4     2755.24     3340.03    619.11 o
   4  14   4      242.29      519.05    342.16 o
  -8  15   4      970.90     1547.62    544.36 o
  -7  15   4     3204.74     5027.03    798.68 o
  -6  15   4      719.61     1296.29    440.14 o
  -5  15   4      749.94      821.31    428.82 o
  -4  15   4     2144.94     3331.99    658.12 o
  -3  15   4       35.24        0.00    228.41 o
  -2  15   4     4611.48     5271.51    756.69 o
  -1  15   4      204.89      213.22    293.33 o
   0  15   4      250.82        1.79    263.25 o
   1  15   4      451.97       29.18    250.74 o
   2  15   4     3160.69     3030.03    605.11 o
  -4  16   4     5707.52     6245.00    878.19 o
  -3  16   4        7.92        0.00    281.41 o
  -2  16   4     1842.25     2101.82    550.62 o
  -2 -16   5     1788.74     2067.27    377.00 o
  -1 -16   5      794.22      503.86    250.74 o
   0 -16   5      363.84      114.95    180.76 o
   1 -16   5     1347.90     1363.29    310.60 o
   2 -16   5      149.97      155.75    204.29 o
   3 -16   5      304.36      155.45    193.86 o
   4 -16   5       16.27        0.00    167.06 o
   5 -16   5       86.97      169.15    201.61 o
   6 -16   5       10.55       61.64    213.81 o
  -5 -15   5       49.51      209.05    216.49 o
  -4 -15   5       47.03       86.36    188.50 o
  -3 -15   5       41.35       78.91    173.91 o
  -2 -15   5       21.53       55.69    153.36 o
  -1 -15   5       20.10       83.68    140.86 o
   0 -15   5     2567.32     2836.77    326.68 o
   1 -15   5      161.89       10.72    142.94 o
   2 -15   5     1854.14     1813.55    282.60 o
   3 -15   5     7679.16     7586.85    501.48 o
   4 -15   5     5784.23     6204.50    598.26 o
   5 -15   5     3716.27     4058.01    404.40 o
   6 -15   5        0.40        8.64    167.95 o
   7 -15   5     9908.32    10740.46    627.15 o
   8 -15   5      761.78      795.10    277.54 o
  -6 -14   5     3839.24     3767.96    455.32 o
  -5 -14   5     1349.69     1931.78    343.06 o
  -4 -14   5       60.00      126.26    145.32 o
  -3 -14   5     5975.13     5758.70    426.74 o
  -2 -14   5      805.33      953.23    215.30 o
  -1 -14   5      359.49      276.05    156.94 o
   0 -14   5     1413.53     1037.21    221.86 o
   1 -14   5      771.83      898.14    213.81 o
   2 -14   5      418.17      497.01    174.21 o
   3 -14   5     1675.59     1922.25    276.65 o
   4 -14   5        8.84      197.14    146.22 o
   5 -14   5       75.50      136.69    158.72 o
   6 -14   5       74.74       59.86    131.03 o
   7 -14   5      560.88      444.31    203.09 o
   8 -14   5      124.86      190.88    184.93 o
   9 -14   5       21.15       36.63    170.93 o
  -8 -13   5       37.99       33.05    184.93 o
  -7 -13   5     3553.57     3221.51    423.76 o
  -6 -13   5      143.55       45.56    182.84 o
  -5 -13   5       34.64      103.93    138.18 o
  -4 -13   5      795.13      983.01    206.37 o
  -3 -13   5     1456.86     1069.67    211.43 o
  -2 -13   5      993.18     1073.54    207.26 o
  -1 -13   5      534.46      465.45    159.32 o
   0 -13   5      519.53      603.33    166.47 o
   1 -13   5     4927.82     6253.33    413.34 o
   2 -13   5     1975.60     1849.29    256.40 o
   3 -13   5     5645.65     5727.14    397.85 o
   4 -13   5     1537.15     1367.46    228.11 o
   5 -13   5     2869.37     2990.13    318.94 o
   6 -13   5     8712.76     7968.62    486.00 o
   7 -13   5     2746.89     2716.16    326.38 o
   8 -13   5     5708.96     6172.33    453.24 o
   9 -13   5      508.41      607.79    205.48 o
  10 -13   5     5948.36     5805.16    473.49 o
  11 -13   5     1012.60      835.60    290.94 o
  -9 -12   5     1685.91     1819.51    507.14 o
  -8 -12   5     1801.98     1902.59    345.74 o
  -7 -12   5     3495.25     3701.85    348.71 o
  -6 -12   5       14.34       30.97    133.71 o
  -5 -12   5     7197.96     7620.50    446.09 o
  -4 -12   5      442.10      333.53    142.05 o
  -3 -12   5      570.44      390.70    144.43 o
  -2 -12   5     1049.09      836.80    183.74 o
  -1 -12   5       60.57       86.06    116.44 o
   0 -12   5      390.93      438.95    144.73 o
   1 -12   5      266.18      160.81    127.16 o
   2 -12   5        8.99       69.09    110.18 o
   3 -12   5       18.70       57.77    114.95 o
   4 -12   5     2004.64     2435.04    273.37 o
   5 -12   5     2298.67     2309.38    272.48 o
   6 -12   5       39.95      136.98    132.22 o
   7 -12   5       25.41      117.33    134.30 o
   8 -12   5     1377.30     1447.27    241.51 o
   9 -12   5      282.65      131.92    149.49 o
  10 -12   5      217.44      115.54    165.57 o
  11 -12   5     2164.44     2196.51    534.54 o
 -10 -11   5      914.21      363.01    351.10 o
  -9 -11   5      637.04      602.43    230.79 o
  -8 -11   5      748.57      399.64    170.04 o
  -7 -11   5       82.65      104.52    131.62 o
  -6 -11   5     2611.10     2427.00    269.50 o
  -5 -11   5       42.95        2.98    110.78 o
  -4 -11   5      593.97      313.28    133.71 o
  -3 -11   5       59.78       78.02    106.01 o
  -2 -11   5     2343.15     2280.79    238.83 o
  -1 -11   5       51.65      251.34    123.29 o
   0 -11   5     2133.83     2183.11    237.04 o
   1 -11   5    12476.69    13052.52    532.45 o
   2 -11   5     1470.12     1396.64    201.90 o
   3 -11   5     1789.50     2053.87    237.94 o
   4 -11   5    19320.22    18283.24    671.52 o
   5 -11   5     1632.14     1606.29    222.15 o
   6 -11   5    12760.02    13766.92    581.29 o
   7 -11   5     2153.14     2216.47    270.99 o
   8 -11   5     3764.08     4325.43    361.52 o
   9 -11   5     8204.29     9539.47    520.24 o
  10 -11   5      872.23      877.59    226.02 o
  11 -11   5     3522.82     3628.30    375.52 o
  12 -11   5       66.80      192.08    197.14 o
 -11 -10   5     2605.42     3075.89    639.06 o
 -10 -10   5      761.89      475.87    304.94 o
  -9 -10   5     6369.26     6841.77    436.86 o
  -8 -10   5       55.28       30.08    119.41 o
  -7 -10   5     6178.37     6292.34    389.21 o
  -6 -10   5     2798.86     2664.64    262.06 o
  -5 -10   5     3810.17     3671.48    290.94 o
  -4 -10   5     2637.24     2311.16    237.04 o
  -3 -10   5       75.14        8.64     84.57 o
  -2 -10   5     6850.11     6634.81    312.68 o
  -1 -10   5       64.28      140.26     86.36 o
   0 -10   5      301.53      179.57     87.85 o
   1 -10   5       41.53       67.60     83.68 o
   2 -10   5      341.50      317.74    103.63 o
   3 -10   5      127.08       96.48     90.83 o
   4 -10   5      701.33      463.07    145.02 o
   5 -10   5       75.67       21.44     94.10 o
   6 -10   5      585.59      347.82    136.69 o
   7 -10   5     3777.67     3172.38    290.35 o
   8 -10   5     1215.84     1399.62    229.30 o
   9 -10   5     2346.58     2267.09    280.82 o
  10 -10   5      599.79      494.33    175.70 o
  11 -10   5     2178.67     2056.85    284.69 o
  12 -10   5      468.40      273.97    184.93 o
  13 -10   5      100.81       11.32    189.99 o
 -12  -9   5     1244.94       36.63    285.88 o
 -11  -9   5      401.93      348.71    328.46 o
 -10  -9   5     4905.19     5480.27    736.44 o
  -9  -9   5      857.52      532.75    169.15 o
  -8  -9   5     2160.08     2057.74    246.57 o
  -7  -9   5     2583.21     2570.54    258.19 o
  -6  -9   5       81.38       39.31     95.29 o
  -5  -9   5        6.96       26.21     81.60 o
  -4  -9   5      404.40      321.91    107.21 o
  -3  -9   5      223.94      190.59     83.98 o
  -2  -9   5     1772.59     1977.93    169.44 o
  -1  -9   5     2266.70     1906.46    158.43 o
   0  -9   5     8125.34     8016.26    241.81 o
   1  -9   5     3896.58     4202.14    185.82 o
   2  -9   5     6338.95     5922.19    237.34 o
   3  -9   5     1808.79     1797.77    157.53 o
   4  -9   5    13665.62    13707.07    452.05 o
   5  -9   5     7341.90     7463.56    327.87 o
   6  -9   5     1222.84     1435.36    205.48 o
   7  -9   5    17164.46    17850.54    652.76 o
   8  -9   5       65.07        0.00    115.25 o
   9  -9   5     4660.56     4770.33    348.71 o
  10  -9   5     1431.22     1789.43    249.85 o
  11  -9   5     2840.04     2880.24    312.09 o
  12  -9   5     2680.76     2931.46    329.36 o
  13  -9   5       96.44      284.39    203.09 o
 -12  -8   5        4.96        0.00    254.31 o
 -11  -8   5     3439.20     2925.51    550.92 o
 -10  -8   5      278.75       81.89    117.33 o
  -9  -8   5     2073.46     2340.05    248.06 o
  -8  -8   5     5623.78     6533.56    377.30 o
  -7  -8   5      762.93      906.18    146.81 o
  -6  -8   5     6871.04     7165.17    315.96 o
  -5  -8   5     2330.63     2165.54    164.68 o
  -4  -8   5     1175.42     1112.25    125.07 o
  -3  -8   5     1880.98     1968.70    120.61 o
  -2  -8   5     2831.51     2993.70    136.39 o
  -1  -8   5       40.57       84.87     52.11 o
   0  -8   5     1332.34     1619.39    113.76 o
   1  -8   5      385.29      431.20     66.11 o
   2  -8   5     5516.39     5333.16    163.19 o
   3  -8   5      121.38      124.48     52.11 o
   4  -8   5     2283.81     2263.81    124.77 o
   5  -8   5     2976.48     3119.07    209.94 o
   6  -8   5     2935.14     2961.54    213.22 o
   7  -8   5     1486.97     1736.43    211.73 o
   8  -8   5      162.77       94.10    112.57 o
   9  -8   5     5169.28     4932.33    343.95 o
  10  -8   5     2621.64     2391.57    271.29 o
  11  -8   5      604.92      635.19    186.42 o
  12  -8   5     1752.85     1678.36    259.97 o
  13  -8   5     1175.14     1094.68    242.70 o
  14  -8   5      248.07      442.52    239.72 o
 -13  -7   5       89.13       32.76    250.15 o
 -12  -7   5     2077.72     2629.21    565.21 o
 -11  -7   5     1042.93      844.84    232.87 o
 -10  -7   5     1524.68     1335.00    201.90 o
  -9  -7   5     2988.28     3141.71    270.10 o
  -8  -7   5       50.14       81.00     88.15 o
  -7  -7   5     4819.52     5332.86    270.10 o
  -6  -7   5      352.26      304.34     88.44 o
  -5  -7   5      955.90      766.22     97.97 o
  -4  -7   5      313.45      375.81     66.41 o
  -3  -7   5      162.91      163.19     53.60 o
  -2  -7   5     1494.39     1315.94     91.72 o
  -1  -7   5      406.34      482.42     65.22 o
   0  -7   5     6320.62     5949.88    167.95 o
   1  -7   5    12988.08    13782.11    283.20 o
   2  -7   5     3809.83     3926.39    139.96 o
   3  -7   5    11923.96    11453.67    240.02 o
   4  -7   5        2.14        0.00     42.58 o
   5  -7   5    17294.98    17961.03    358.24 o
   6  -7   5     4198.10     4311.73    210.54 o
   7  -7   5     2465.29     2640.22    200.71 o
   8  -7   5     7485.95     7195.25    385.34 o
   9  -7   5      669.74      429.71    140.86 o
  10  -7   5     5038.05     5041.32    432.69 o
  11  -7   5      215.82      409.46    159.32 o
  12  -7   5     1885.16     1461.56    233.47 o
  13  -7   5      497.12      318.34    183.14 o
  14  -7   5      939.96      893.08    289.45 o
 -13  -6   5      899.98      633.11    349.91 o
 -12  -6   5     4724.53     4544.60    661.10 o
 -11  -6   5      359.83      700.41    218.58 o
 -10  -6   5     5884.70     6203.30    360.03 o
  -9  -6   5      959.77     1242.98    159.91 o
  -8  -6   5     3958.46     4217.03    241.51 o
  -7  -6   5     2488.27     2759.34    168.85 o
  -6  -6   5     3006.68     3108.95    134.60 o
  -5  -6   5     4619.50     4537.75    152.47 o
  -4  -6   5      338.93      315.96     55.39 o
  -3  -6   5      933.76      798.68     72.36 o
  -2  -6   5        1.49       22.04     31.86 o
  -1  -6   5       19.91       35.74     34.54 o
   0  -6   5     4673.29     4691.71    138.77 o
   1  -6   5     1322.31     1507.42     86.36 o
   2  -6   5     1665.34     1552.09     82.19 o
   3  -6   5     1551.46     1709.33     93.80 o
   4  -6   5      488.31      460.39     59.56 o
   5  -6   5    12384.22    12788.38    258.78 o
   6  -6   5      161.80      122.09     51.82 o
   7  -6   5      775.69      791.83    123.88 o
   8  -6   5     7490.18     8140.14    390.41 o
   9  -6   5     1142.05     1026.79    180.76 o
  10  -6   5     2430.97     2455.59    257.59 o
  11  -6   5      328.38      473.79    156.94 o
  12  -6   5     1820.61     1948.45    260.57 o
  13  -6   5     4433.50     4046.10    399.93 o
  14  -6   5       19.66       69.98    170.93 o
 -14  -5   5     1112.50      703.09    346.03 o
 -13  -5   5     3730.83     3719.42    623.58 o
 -12  -5   5      434.94      453.83    197.44 o
 -11  -5   5     5495.74     5166.09    335.91 o
 -10  -5   5      521.60      360.92    114.65 o
  -9  -5   5     4033.60     3455.58    220.66 o
  -8  -5   5     3033.73     3081.55    200.41 o
  -7  -5   5       14.43       64.92     51.52 o
  -6  -5   5     3328.61     3510.67    125.67 o
  -5  -5   5      359.20      405.59     54.20 o
  -4  -5   5        2.46        8.04     32.76 o
  -3  -5   5       58.27       30.67     33.95 o
  -2  -5   5       15.83       19.36     32.76 o
  -1  -5   5      610.54      609.88     55.69 o
   0  -5   5       31.74      106.91     36.33 o
   1  -5   5    11529.35    10925.69    218.88 o
   2  -5   5        7.03       13.70     33.95 o
   3  -5   5     1820.65     1643.22     80.40 o
   4  -5   5    22068.81    22240.00    386.24 o
   5  -5   5     1428.58     1452.93     80.70 o
   6  -5   5    15366.35    14876.20    286.48 o
   7  -5   5      513.96      677.18     91.42 o
   8  -5   5     6517.87     6347.73    305.53 o
   9  -5   5     3612.70     3554.74    273.67 o
  10  -5   5     3541.01     4099.70    310.60 o
  11  -5   5     1302.98     1134.89    201.61 o
  12  -5   5       32.51       55.09    131.03 o
  13  -5   5      471.11      378.79    172.12 o
  14  -5   5      333.44      836.80    181.65 o
 -14  -4   5     1170.09     1617.90    443.11 o
 -13  -4   5       17.11        0.00    226.02 o
 -12  -4   5     3283.31     3326.63    362.12 o
 -11  -4   5      124.44       50.03    104.52 o
 -10  -4   5     4264.16     4680.10    255.80 o
  -9  -4   5     8064.68     8177.66    283.50 o
  -8  -4   5       49.42       77.13     58.07 o
  -7  -4   5     6115.10     6345.35    166.47 o
  -6  -4   5     1922.04     1978.23     91.72 o
  -5  -4   5      928.01     1043.46     68.19 o
  -4  -4   5      251.29      237.34     40.20 o
  -3  -4   5     2594.01     2713.48     93.21 o
  -2  -4   5     1350.03     1396.05     67.60 o
  -1  -4   5       94.02      163.79     36.03 o
   0  -4   5     3348.31     3429.67    101.25 o
   1  -4   5     7707.51     7563.32    160.81 o
   2  -4   5        6.42       16.68     28.59 o
   3  -4   5     7293.97     6845.94    150.38 o
   4  -4   5     4612.99     4608.03    117.93 o
   5  -4   5     3156.67     2887.09    113.46 o
   6  -4   5     7958.09     8033.53    188.80 o
   7  -4   5       56.77       50.62     49.14 o
   8  -4   5    10915.61    10749.10    374.92 o
   9  -4   5     3932.32     3688.15    282.01 o
  10  -4   5     1126.49      974.97    166.47 o
  11  -4   5     3013.92     3133.37    352.59 o
  12  -4   5      107.30       92.02    135.50 o
  13  -4   5     1255.14     1056.27    188.80 o
  14  -4   5      829.29      687.90    177.78 o
 -15  -3   5     2255.06     1281.10    456.52 o
 -14  -3   5      415.99      444.01    324.00 o
 -13  -3   5     3785.90     4076.47    339.48 o
 -12  -3   5     3425.29     3572.91    299.58 o
 -11  -3   5      590.47      497.61    117.03 o
 -10  -3   5     8218.72     8432.87    290.35 o
  -9  -3   5      436.66      428.82     81.89 o
  -8  -3   5     6885.01     6962.38    179.57 o
  -7  -3   5     3897.87     4017.51    139.96 o
  -6  -3   5     3401.35     3443.37    108.99 o
  -5  -3   5     4157.52     4189.64    110.78 o
  -4  -3   5        3.26       41.39     26.80 o
  -3  -3   5      608.40      547.64     44.07 o
  -2  -3   5      598.86      658.72     42.29 o
  -1  -3   5     6162.89     5957.03    122.99 o
   0  -3   5     9927.21     9895.92    169.15 o
   1  -3   5        2.88       18.76     24.42 o
   2  -3   5    15721.12    15039.39    256.40 o
   3  -3   5       37.87       42.29     28.59 o
   4  -3   5    15344.06    14330.34    248.66 o
   5  -3   5     2753.40     2765.30    106.31 o
   6  -3   5     4246.14     4162.54    132.22 o
   7  -3   5     9118.10     9203.56    246.87 o
   8  -3   5        0.20       19.95     72.36 o
   9  -3   5     3025.09     2900.79    250.15 o
  10  -3   5       90.93      111.67    110.18 o
  11  -3   5     1298.58     1336.19    213.52 o
  12  -3   5       60.86       70.28    112.86 o
  13  -3   5      652.79      563.42    153.07 o
  14  -3   5       17.30       93.51    134.30 o
 -15  -2   5        0.66        0.00    241.81 o
 -14  -2   5      835.82     1173.60    376.41 o
 -13  -2   5     1761.58     2090.20    253.72 o
 -12  -2   5       26.20        6.55    116.44 o
 -11  -2   5     1950.41     2175.67    172.42 o
 -10  -2   5      143.25       33.35     69.68 o
  -9  -2   5     1005.12      829.35     89.93 o
  -8  -2   5     3324.16     3315.62    120.90 o
  -7  -2   5      745.04      836.80     65.22 o
  -6  -2   5     4973.60     4628.58    119.71 o
  -5  -2   5     1859.84     2012.18     74.15 o
  -4  -2   5      247.96      265.93     32.76 o
  -3  -2   5      534.17      604.52     35.14 o
  -2  -2   5     2337.47     2338.86     61.35 o
  -1  -2   5     4156.09     4019.60     76.83 o
   0  -2   5      501.49      457.11     31.27 o
   1  -2   5      714.11      681.05     37.52 o
   2  -2   5     5298.72     5094.03    108.10 o
   3  -2   5     7122.65     7176.49    151.87 o
   4  -2   5    17870.18    16635.55    291.54 o
   5  -2   5       44.59       33.95     34.54 o
   6  -2   5     9820.69     9393.85    215.01 o
   7  -2   5     5163.56     5245.90    159.02 o
   8  -2   5     2504.43     2481.50    183.74 o
   9  -2   5     4414.98     4433.53    296.90 o
  10  -2   5      102.97       49.14     83.08 o
  11  -2   5     3111.41     3251.59    250.15 o
  12  -2   5     1809.26     1482.41    194.76 o
  13  -2   5        0.65       84.57    156.04 o
  14  -2   5      516.68      389.81    189.99 o
 -15  -1   5     2254.08     2301.93    508.93 o
 -14  -1   5     3957.76     3866.23    598.26 o
 -13  -1   5      339.96      343.95    154.55 o
 -12  -1   5    10165.67    10401.28    409.76 o
 -11  -1   5      805.48      880.87    110.78 o
 -10  -1   5     6479.95     6633.91    254.61 o
  -9  -1   5     4831.72     4600.29    157.53 o
  -8  -1   5      643.09      518.75     64.62 o
  -7  -1   5    10639.16    10911.69    221.86 o
  -6  -1   5      224.35      137.88     37.52 o
  -5  -1   5       60.78       73.85     28.29 o
  -4  -1   5       33.49       11.91     22.04 o
  -3  -1   5      498.81      440.14     28.59 o
  -2  -1   5     3096.38     3798.93     76.23 o
  -1  -1   5      962.04      951.45     36.63 o
   0  -1   5    11867.28    11322.35    153.96 o
   1  -1   5     1461.68     1314.45     42.29 o
   2  -1   5     6502.35     6331.95    120.90 o
   3  -1   5    20738.23    19684.94    317.45 o
   4  -1   5       96.23      102.14     35.44 o
   5  -1   5    13613.22    12286.90    215.30 o
   6  -1   5     3728.88     3549.98    113.76 o
   7  -1   5     3429.96     3257.55    124.48 o
   8  -1   5     3659.74     3415.97    184.63 o
   9  -1   5     1302.44     1235.54    151.28 o
  10  -1   5     3645.29     3569.33    244.19 o
  11  -1   5       43.31       50.62     94.40 o
  12  -1   5      157.96      113.76    146.81 o
  13  -1   5       37.32      141.45    131.03 o
  14  -1   5      118.03      230.79    176.59 o
 -15   0   5      225.58      194.16    283.20 o
 -14   0   5      123.47      193.56    196.24 o
 -13   0   5      343.46      571.76    204.58 o
 -12   0   5     1124.69     1032.74    184.63 o
 -11   0   5     1432.40     1270.38    139.07 o
 -10   0   5     7468.00     6676.20    268.61 o
  -9   0   5     4363.29     4387.37    151.87 o
  -8   0   5     1839.56     1948.75     92.32 o
  -7   0   5     3767.46     3695.90    111.97 o
  -6   0   5      163.33      198.93     37.22 o
  -5   0   5      159.78      174.51     31.27 o
  -4   0   5      716.26      670.03     39.01 o
  -3   0   5     4571.52     6257.50    129.54 o
  -2   0   5       55.32       55.09     17.27 o
   0   0   5    14708.94    13336.91    183.14 o
   1   0   5     4486.73     4190.53     82.19 o
   2   0   5    17195.06    15479.23    234.96 o
   3   0   5     2802.48     2486.86     82.49 o
   4   0   5     9960.62     9444.47    192.37 o
   5   0   5     8791.25     8242.88    175.40 o
   6   0   5      560.25      558.36     59.86 o
   7   0   5    13974.98    14317.54    279.92 o
   8   0   5     1239.88     1376.39    129.24 o
   9   0   5     3022.13     2652.14    241.21 o
  10   0   5     2535.52     3122.05    276.05 o
  11   0   5      216.59      360.92    134.60 o
  12   0   5      718.48      920.77    193.56 o
  13   0   5     1104.70     1338.87    239.42 o
  14   0   5      179.67       34.25    166.76 o
 -15   1   5       14.27      268.61    271.59 o
 -14   1   5     5254.54     5058.00    477.96 o
 -13   1   5     2510.96     2803.41    352.59 o
 -12   1   5     1160.91     1309.99    206.07 o
 -11   1   5     5908.85     5715.22    247.76 o
 -10   1   5      133.85      120.90     66.71 o
  -9   1   5     4475.89     4531.80    156.94 o
  -8   1   5     1986.04     1984.49     92.61 o
  -7   1   5     7429.38     6893.59    155.45 o
  -6   1   5     4220.07     3732.23     99.76 o
  -5   1   5     1434.09     1409.15     60.15 o
  -4   1   5     1389.16     1411.53     45.86 o
  -3   1   5     2310.53     3042.24     68.79 o
  -2   1   5     1271.79     1542.56     57.18 o
  -1   1   5    19034.68    18860.65    349.01 o
   0   1   5     5968.36     5249.77     84.28 o
   1   1   5    16089.56    14695.14    198.63 o
   2   1   5     4243.03     3939.19     87.25 o
   3   1   5     9228.72     8806.01    174.80 o
   4   1   5    12204.08    11876.54    229.30 o
   5   1   5     1417.27     1318.32     79.51 o
   6   1   5    15762.37    15127.53    319.83 o
   7   1   5      519.72      413.93     68.49 o
   8   1   5     1868.27     1927.61    169.74 o
   9   1   5     2632.72     2367.74    236.15 o
  10   1   5      177.82       85.76    105.42 o
  11   1   5       49.35      151.58    111.67 o
  12   1   5       11.48       97.68    119.71 o
  13   1   5      219.02      186.12    138.18 o
  14   1   5       88.44      322.81    215.60 o
 -15   2   5       75.43        0.30    174.21 o
 -14   2   5     1078.03      750.73    250.44 o
 -13   2   5      272.75       65.51    161.70 o
 -12   2   5      988.19     1125.65    185.52 o
 -11   2   5      259.84      202.20    102.14 o
 -10   2   5     2237.67     1941.01    133.71 o
  -9   2   5     6188.49     6168.76    164.38 o
  -8   2   5       38.08       42.88     38.42 o
  -7   2   5     7640.51     7585.95    154.85 o
  -6   2   5     2565.17     2576.50     87.25 o
  -5   2   5      308.66      375.52     38.71 o
  -4   2   5        5.37       24.42     21.44 o
  -3   2   5     1593.92     1650.66     47.35 o
  -2   2   5     8971.05    10078.47    166.47 o
  -1   2   5      978.36      931.20     34.84 o
   0   2   5     5458.05     5165.20     85.76 o
   1   2   5     5115.74     4783.13     87.55 o
   2   2   5     6246.37     5966.86    122.99 o
   3   2   5    14628.19    13900.63    235.55 o
   4   2   5        1.44       23.23     30.97 o
   5   2   5    14737.06    14484.00    265.33 o
   6   2   5     4013.08     3762.30    139.66 o
   7   2   5     1836.64     1922.54    129.54 o
   8   2   5     3663.01     3972.25    206.67 o
   9   2   5      126.39       72.96     89.64 o
  10   2   5     3544.80     3634.55    250.74 o
  11   2   5      704.21      554.49    143.83 o
  12   2   5      128.51       55.98    114.05 o
  13   2   5      978.55      856.75    218.28 o
  14   2   5       65.67        0.00    179.87 o
 -15   3   5     2856.68     2458.87    378.20 o
 -14   3   5      571.87      396.66    217.09 o
 -13   3   5     9342.33     7822.10    550.32 o
 -12   3   5     1697.86     1551.50    206.07 o
 -11   3   5     4995.00     5927.55    289.75 o
 -10   3   5     6654.16     6464.77    205.77 o
  -9   3   5      440.45      323.40     64.03 o
  -8   3   5    10885.91    10818.48    220.96 o
  -7   3   5      226.31      255.80     46.16 o
  -6   3   5     4412.85     4087.19    103.63 o
  -5   3   5      489.76      521.73     40.80 o
  -4   3   5     8624.02     8403.39    164.98 o
  -3   3   5      125.94      113.46     25.91 o
  -2   3   5     6070.54     5918.02    117.03 o
  -1   3   5      545.52      502.38     34.54 o
   0   3   5     3389.80     3278.69     80.11 o
   1   3   5     1288.22     1144.41     54.20 o
   2   3   5    11743.95    10943.85    182.55 o
   3   3   5     2715.32     2644.39     83.68 o
   4   3   5     3506.66     3207.22    108.69 o
   5   3   5     6691.35     6502.59    164.98 o
   6   3   5     1572.30     1590.51    101.25 o
   7   3   5     4244.38     4534.18    211.43 o
   8   3   5        0.15       11.91     74.45 o
   9   3   5     4968.88     5094.33    322.81 o
  10   3   5      262.04      274.86    115.25 o
  11   3   5       12.59       72.96    105.12 o
  12   3   5       98.60      213.81    154.85 o
  13   3   5        1.06        0.00    145.32 o
 -15   4   5      621.34      666.46    262.35 o
 -14   4   5      150.54      248.95    183.44 o
 -13   4   5     2502.51     2460.06    340.38 o
 -12   4   5       45.88       19.06    119.12 o
 -11   4   5     1632.57     1472.88    170.34 o
 -10   4   5     5128.66     4985.34    203.69 o
  -9   4   5     1527.66     1349.00     96.19 o
  -8   4   5     2691.71     2720.63    103.33 o
  -7   4   5      434.68      294.81     50.62 o
  -6   4   5     1665.93     1606.59     75.94 o
  -5   4   5     2384.96     2602.40     88.44 o
  -4   4   5      333.57      367.18     40.20 o
  -3   4   5     1091.33     1122.68     55.39 o
  -2   4   5     3943.20     4003.81    102.14 o
  -1   4   5     1214.80      983.61     53.60 o
   0   4   5     6758.65     6663.99    139.07 o
   1   4   5    16147.58    16484.87    269.80 o
   2   4   5      291.52      263.25     41.10 o
   3   4   5    12061.23    11748.19    213.22 o
   4   4   5     7753.54     7878.98    170.63 o
   5   4   5      421.60      409.76     52.71 o
   6   4   5     5752.90     5812.01    217.98 o
   7   4   5      553.71      744.78    114.05 o
   8   4   5     4389.65     4639.60    266.82 o
   9   4   5     2030.71     2258.16    211.73 o
  10   4   5       64.96       90.53    111.97 o
  11   4   5      529.10      579.21    153.07 o
  12   4   5      110.91      194.46    164.68 o
  13   4   5        3.21      191.48    198.03 o
 -15   5   5     2207.72     2225.70    495.53 o
 -14   5   5     1553.38     1349.59    377.30 o
 -13   5   5     5375.74     3835.26    419.59 o
 -12   5   5     4011.52     4181.59    318.34 o
 -11   5   5      159.41       97.68     98.87 o
 -10   5   5    11930.66    11127.29    396.66 o
  -9   5   5     2710.16     2503.54    146.81 o
  -8   5   5     5132.63     4856.39    158.13 o
  -7   5   5     2332.02     2463.04    102.44 o
  -6   5   5     1478.20     1517.85     81.89 o
  -5   5   5     3210.95     3390.66    107.50 o
  -4   5   5      374.31      370.16     47.05 o
  -3   5   5      472.99      590.52     53.90 o
  -2   5   5     6131.03     6221.17    150.09 o
  -1   5   5     5273.06     4921.01    123.29 o
   0   5   5    14698.83    14713.01    254.91 o
   1   5   5     7137.14     6987.99    150.38 o
   2   5   5     2709.85     2654.22    100.65 o
   3   5   5    13476.33    12760.39    248.06 o
   4   5   5     2205.36     2151.84    110.78 o
   5   5   5    12552.85    12431.03    299.28 o
   6   5   5     2058.68     2067.57    156.64 o
   7   5   5     1853.38     1996.40    164.68 o
   8   5   5     2221.59     2301.93    205.77 o
   9   5   5       90.14       80.40     99.46 o
  10   5   5      383.64      267.42    131.92 o
  11   5   5       48.78      136.09    153.96 o
  12   5   5     1292.23     1142.03    280.52 o
 -15   6   5     1282.65      979.14    381.77 o
 -14   6   5      219.89        0.00    236.45 o
 -13   6   5      520.45      457.71    274.27 o
 -12   6   5     5033.65     5193.49    416.02 o
 -11   6   5       75.55       51.52    123.29 o
 -10   6   5     8513.94     8556.16    389.21 o
  -9   6   5     1524.51     1759.36    142.64 o
  -8   6   5     1270.16     1294.50    110.78 o
  -7   6   5     6573.99     6747.67    192.67 o
  -6   6   5      181.03      222.15     52.11 o
  -5   6   5      291.42      235.26     54.50 o
  -4   6   5     5477.78     5418.62    149.49 o
  -3   6   5     1310.07     1386.52     82.19 o
  -2   6   5      333.66      331.14     52.71 o
  -1   6   5     4982.80     4788.50    141.45 o
   0   6   5       11.86       78.32     38.71 o
   1   6   5     4577.52     4462.71    126.56 o
   2   6   5     2868.34     2705.74    108.99 o
   3   6   5       28.10       41.10     46.46 o
   4   6   5     8637.31     8581.77    237.04 o
   5   6   5     1966.46     1740.89    143.83 o
   6   6   5      817.71      856.75    129.54 o
   7   6   5     3794.38     3891.84    250.15 o
   8   6   5       30.90        0.00     89.93 o
   9   6   5     1339.34     1365.08    184.04 o
  10   6   5      758.30      368.07    175.10 o
  11   6   5      728.40      690.88    196.24 o
  12   6   5       36.89      155.45    195.65 o
 -15   7   5      187.48      346.63    302.85 o
 -14   7   5     5327.18     6232.79    741.80 o
 -13   7   5        8.81        0.00    217.69 o
 -12   7   5     2294.30     2650.35    324.30 o
 -11   7   5     3272.57     3473.45    344.84 o
 -10   7   5     5305.10     4678.61    303.15 o
  -9   7   5     3559.18     3574.10    262.65 o
  -8   7   5      142.33      121.80     77.43 o
  -7   7   5     3725.76     3633.96    165.87 o
  -6   7   5      136.95      210.24     60.15 o
  -5   7   5     1969.19     2035.11    106.61 o
  -4   7   5     1145.25     1177.77     90.83 o
  -3   7   5     3033.10     3019.31    123.58 o
  -2   7   5     1193.00     1158.71     86.36 o
  -1   7   5    10445.61    10386.39    235.26 o
   0   7   5     4645.44     4938.58    146.51 o
   1   7   5    11432.52    11385.48    229.60 o
   2   7   5     5006.40     5179.79    172.72 o
   3   7   5     6613.85     6688.71    230.79 o
   4   7   5     7662.32     7427.23    282.90 o
   5   7   5      761.79      616.13    120.90 o
   6   7   5     8384.16     8979.62    413.04 o
   7   7   5      132.46      142.05    104.52 o
   8   7   5     4807.60     5071.99    352.29 o
   9   7   5     2718.50     2762.62    342.76 o
  10   7   5       86.63       96.78    165.27 o
  11   7   5      170.62       14.00    172.42 o
 -14   8   5      938.53      676.58    343.65 o
 -13   8   5      838.15     1884.43    441.03 o
 -12   8   5     3229.68     2554.46    482.42 o
 -11   8   5     2958.57     2723.31    335.61 o
 -10   8   5      295.54      240.91    150.98 o
  -9   8   5     5834.74     5772.10    337.10 o
  -8   8   5      651.50      400.23    128.94 o
  -7   8   5     1749.31     2053.87    156.94 o
  -6   8   5     2140.68     2168.22    141.45 o
  -5   8   5        0.59       50.92     54.50 o
  -4   8   5     2871.32     3044.33    133.71 o
  -3   8   5      584.57      662.59     78.91 o
  -2   8   5     2098.48     2308.78    119.71 o
  -1   8   5     3113.31     2814.13    132.82 o
   0   8   5     4522.28     4734.30    155.15 o
   1   8   5     2850.90     2902.58    135.50 o
   2   8   5     6654.00     6374.54    253.42 o
   3   8   5     4309.52     3946.04    206.07 o
   4   8   5      610.82      482.13    113.76 o
   5   8   5     3901.13     3571.42    278.44 o
   6   8   5      108.23       67.00     92.91 o
   7   8   5     1751.70     2085.44    304.34 o
   8   8   5      921.86      730.78    217.69 o
   9   8   5        5.22      128.65    162.00 o
  10   8   5      331.76      511.01    223.64 o
  11   8   5       57.17        9.83    185.82 o
 -14   9   5     2427.49     2071.74    491.36 o
 -13   9   5     3701.34     3399.59    598.26 o
 -12   9   5      528.37       41.99    232.87 o
 -11   9   5     3890.24     4256.04    413.93 o
 -10   9   5     1345.92     1398.73    254.31 o
  -9   9   5     3374.12     2793.88    324.89 o
  -8   9   5     1182.70     1219.46    190.29 o
  -7   9   5     2847.10     3040.75    254.91 o
  -6   9   5      173.19      295.71    106.31 o
  -5   9   5      762.46      787.06    113.16 o
  -4   9   5     1293.31     1369.55    138.77 o
  -3   9   5     8655.38     8810.18    279.33 o
  -2   9   5     1529.93     1786.16    139.37 o
  -1   9   5     1894.62     2032.13    143.83 o
   0   9   5     5567.46     5410.88    237.64 o
   1   9   5     2118.65     2064.59    160.51 o
   2   9   5    14987.32    14224.63    464.56 o
   3   9   5        9.55       38.42     83.08 o
   4   9   5     7520.95     7723.53    394.28 o
   5   9   5     5527.85     6221.77    460.39 o
   6   9   5     1282.46     1452.03    272.78 o
   7   9   5     3732.41     4689.03    446.69 o
   8   9   5       43.83        0.00    127.75 o
   9   9   5     2920.24     2850.46    377.00 o
  10   9   5      249.27      486.59    237.04 o
 -13  10   5     4593.50     4926.37    710.23 o
 -12  10   5       20.51      260.57    260.57 o
 -11  10   5     4058.93     4146.16    614.05 o
 -10  10   5     3168.84     3681.30    399.64 o
  -9  10   5     3404.38     3461.83    377.90 o
  -8  10   5      450.79      435.97    196.24 o
  -7  10   5       79.60      166.76    122.09 o
  -6  10   5     4517.13     4977.00    321.02 o
  -5  10   5      410.01      247.17    103.93 o
  -4  10   5       46.72        9.83     82.19 o
  -3  10   5      372.30      338.89    112.27 o
  -2  10   5     3931.20     3799.83    239.13 o
  -1  10   5      288.62      331.14    108.69 o
   0  10   5      430.94      472.60    117.93 o
   1  10   5     2024.08     2088.71    224.54 o
   2  10   5      589.24      737.04    159.02 o
   3  10   5      329.42       48.24    130.43 o
   4  10   5     1349.50     1382.35    253.42 o
   5  10   5      376.60      346.93    178.08 o
   6  10   5     1423.06     1363.29    268.61 o
   7  10   5       55.04        0.00    134.60 o
   8  10   5      750.11      661.40    249.25 o
   9  10   5      239.59      151.28    197.14 o
 -13  11   5     4374.76     4837.63    745.37 o
 -12  11   5        2.75      318.34    304.94 o
 -11  11   5      752.09      580.99    310.60 o
 -10  11   5     5268.53     4049.08    618.81 o
  -9  11   5     1188.65      796.00    331.14 o
  -8  11   5      101.52      230.49    187.61 o
  -7  11   5       18.17        0.00    142.05 o
  -6  11   5        4.77       14.89    131.03 o
  -5  11   5      678.13      438.05    187.91 o
  -4  11   5     6539.05     6976.67    492.85 o
  -3  11   5     3460.34     3487.74    299.88 o
  -2  11   5     5746.04     5764.36    363.31 o
  -1  11   5      668.11      830.54    163.79 o
   0  11   5    12506.60    12931.02    576.23 o
   1  11   5     1642.54     1916.59    282.01 o
   2  11   5     4107.91     3600.31    367.18 o
   3  11   5     9404.42     9846.19    588.73 o
   4  11   5     1219.43     1041.68    248.36 o
   5  11   5    10262.94    11668.08    670.63 o
   6  11   5      622.80      740.61    239.13 o
   7  11   5     3025.79     3724.48    434.48 o
   8  11   5     1340.25     1355.25    315.36 o
 -12  12   5     3732.10     4188.74    703.68 o
 -11  12   5      934.05       99.76    287.37 o
 -10  12   5     6271.75     6982.33    816.84 o
  -9  12   5      546.73       37.82    273.37 o
  -8  12   5     1090.57     1150.97    398.74 o
  -7  12   5     2547.48     2786.74    516.37 o
  -6  12   5     2701.58     2702.76    367.48 o
  -5  12   5     1082.88     1483.00    289.16 o
  -4  12   5      202.61      232.28    164.08 o
  -3  12   5     2319.71     2482.99    334.72 o
  -2  12   5     1585.89     1276.34    262.06 o
  -1  12   5      317.45      487.78    189.99 o
   0  12   5        0.33       92.91    149.49 o
   1  12   5     1098.20     1360.61    266.82 o
   2  12   5     1301.08     1265.02    257.29 o
   3  12   5       11.89      153.96    153.36 o
   4  12   5      775.72     1080.09    265.33 o
   5  12   5       90.91      117.03    187.01 o
   6  12   5       69.96      268.91    211.73 o
   7  12   5     1130.28      744.18    378.20 o
 -11  13   5      180.15      464.26    353.18 o
 -10  13   5     3326.86     3164.04    643.23 o
  -9  13   5      141.26       47.65    259.08 o
  -8  13   5      819.24      921.37    382.36 o
  -7  13   5      524.61     1189.38    413.34 o
  -6  13   5     3096.68     3720.32    614.64 o
  -5  13   5       99.65      158.43    262.65 o
  -4  13   5     7143.90     7338.49    809.99 o
  -3  13   5      703.51      653.95    318.64 o
  -2  13   5     4116.38     4928.46    679.26 o
  -1  13   5     5920.92     5624.40    709.04 o
   0  13   5     2765.96     3017.23    542.28 o
   1  13   5     7861.84     8395.65    843.94 o
   2  13   5      655.86      977.65    357.05 o
   3  13   5     8722.72    11305.38    948.17 o
   4  13   5     1761.27     2217.66    507.14 o
   5  13   5      241.52     1070.56    378.20 o
  -9  14   5     6185.99     5851.31    837.09 o
  -8  14   5       38.58       54.20    305.83 o
  -7  14   5     2202.16     2518.13    567.00 o
  -6  14   5     2153.82     2069.06    512.50 o
  -5  14   5      280.21      644.42    345.14 o
  -4  14   5      809.46     1286.16    403.21 o
  -3  14   5      103.25        0.00    235.85 o
  -2  14   5       11.95      265.33    292.13 o
  -1  14   5     1442.52     1573.23    425.54 o
   0  14   5       60.75      261.76    293.33 o
   1  14   5      253.32      418.70    293.33 o
   2  14   5     1064.32     1796.28    483.02 o
   3  14   5       11.57       41.39    244.49 o
   4  14   5      131.62      441.63    290.35 o
  -7  15   5      189.16      280.22    386.24 o
  -6  15   5     1068.67      136.09    351.39 o
  -5  15   5     1140.93     1028.57    437.75 o
  -4  15   5       15.60      354.07    322.51 o
  -3  15   5     7760.30     6736.35    850.49 o
  -2  15   5        8.25       55.98    269.50 o
  -1  15   5     1601.14     1717.07    492.85 o
   0  15   5     1874.94     1932.37    525.90 o
   1  15   5     3133.91     3480.89    653.65 o
  -2 -16   6      233.26      319.53    221.26 o
  -1 -16   6     1944.48     2408.84    385.94 o
   0 -16   6       79.89      286.18    211.43 o
   1 -16   6      135.90        0.00    197.44 o
   2 -16   6     2495.91     2586.62    388.92 o
   3 -16   6       50.42       59.56    187.01 o
   4 -16   6      239.49      345.14    221.26 o
   5 -16   6     2319.84     2124.45    377.00 o
  -4 -15   6     3966.14     3508.88    446.39 o
  -3 -15   6      974.50      736.74    239.42 o
  -2 -15   6    10923.63    10551.96    697.13 o
  -1 -15   6      378.12      244.49    162.89 o
   0 -15   6     5446.02     6371.56    458.60 o
   1 -15   6     2431.15     2544.63    314.47 o
   2 -15   6     8169.60     8304.52    517.26 o
   3 -15   6     4060.67     4273.91    396.06 o
   4 -15   6      874.51      814.16    227.81 o
   5 -15   6     3157.59     3005.02    364.80 o
   6 -15   6      198.79      397.85    210.24 o
   7 -15   6     1572.19     1150.97    305.53 o
   8 -15   6      426.09      217.39    236.45 o
  -6 -14   6        4.98        0.00    178.38 o
  -5 -14   6      191.23      120.90    174.80 o
  -4 -14   6     1100.92      694.45    236.45 o
  -3 -14   6      361.27      284.39    170.63 o
  -2 -14   6     1480.50     1647.39    255.21 o
  -1 -14   6      243.28      127.75    130.73 o
   0 -14   6     2133.60     2132.79    268.61 o
   1 -14   6     3144.73     2780.19    322.51 o
   2 -14   6      177.08      213.22    155.75 o
   3 -14   6     2348.12     2302.23    287.37 o
   4 -14   6      955.29     1125.06    228.41 o
   5 -14   6     2537.46     3263.50    343.06 o
   6 -14   6     1232.50      714.40    211.43 o
   7 -14   6        4.10       90.83    164.68 o
   8 -14   6     3842.89     3683.98    385.05 o
   9 -14   6      267.47        1.79    191.48 o
  -8 -13   6     3452.91     3814.72    687.01 o
  -7 -13   6     2311.43     2016.05    514.58 o
  -6 -13   6     5713.67     5383.19    504.46 o
  -5 -13   6     1387.34     1441.61    246.27 o
  -4 -13   6    12835.06    13188.01    597.67 o
  -3 -13   6     2659.01     2589.60    299.28 o
  -2 -13   6    19478.60    19856.77    752.52 o
  -1 -13   6    10514.71    10162.45    504.16 o
   0 -13   6     1147.08      683.13    179.87 o
   1 -13   6    16035.48    16070.94    671.22 o
   2 -13   6       18.51      103.63    135.79 o
   3 -13   6     3899.39     4515.72    357.05 o
   4 -13   6      748.13      779.62    192.37 o
   5 -13   6     4091.91     3951.70    346.93 o
   6 -13   6      655.34      544.96    183.74 o
   7 -13   6      905.76      769.49    208.45 o
   8 -13   6      175.27       88.15    145.32 o
   9 -13   6     1388.74     1923.14    297.79 o
  10 -13   6      608.14      840.07    264.74 o
  -9 -12   6      673.69      352.88    326.68 o
  -8 -12   6      633.12      569.97    347.52 o
  -7 -12   6      331.78      150.98    194.46 o
  -6 -12   6     1403.36     1321.30    237.64 o
  -5 -12   6      112.27      238.53    142.94 o
  -4 -12   6     1353.99     1126.25    206.07 o
  -3 -12   6      647.42      575.63    164.98 o
  -2 -12   6       23.06       18.46     91.12 o
  -1 -12   6    10781.10     9877.46    470.51 o
   0 -12   6     1007.65      660.50    167.36 o
   1 -12   6     1035.53     1542.56    219.77 o
   2 -12   6     1402.23     1835.59    239.72 o
   3 -12   6     4297.51     4198.27    330.55 o
   4 -12   6     3552.72     3658.67    323.10 o
   5 -12   6       56.02       66.71    119.71 o
   6 -12   6     3095.24     2954.10    299.28 o
   7 -12   6     5064.95     4446.93    370.16 o
   8 -12   6     1162.69      755.80    195.05 o
   9 -12   6     2878.33     2986.26    333.23 o
  10 -12   6     1637.35     2198.90    303.75 o
  11 -12   6     1829.47     1413.32    327.27 o
 -10 -11   6     1280.96     1541.67    464.26 o
  -9 -11   6     1143.49      913.63    371.05 o
  -8 -11   6     9438.35     8691.36    876.40 o
  -7 -11   6        8.89       24.42    125.97 o
  -6 -11   6    14520.40    14821.40    612.56 o
  -5 -11   6    17238.97    16189.46    632.51 o
  -4 -11   6     6283.65     5914.74    369.86 o
  -3 -11   6     6897.69     7160.71    400.83 o
  -2 -11   6      872.75      841.86    169.15 o
  -1 -11   6    30668.14    29353.95    915.71 o
   0 -11   6      791.62      656.63    158.72 o
   1 -11   6    14487.07    15044.45    585.76 o
   2 -11   6     6060.77     5427.26    350.20 o
   3 -11   6     1105.84     1390.39    201.90 o
   4 -11   6     4064.12     4188.74    320.42 o
   5 -11   6     2052.86     1740.00    234.06 o
   6 -11   6      925.49      630.43    167.95 o
   7 -11   6        1.22        0.00    111.97 o
   8 -11   6     4717.06     5205.11    385.94 o
   9 -11   6      557.30      901.71    209.35 o
  10 -11   6     1184.90     1419.87    248.06 o
  11 -11   6       79.64      275.16    175.40 o
  12 -11   6     3439.29     3164.93    444.90 o
 -11 -10   6     3707.02     4352.83    730.19 o
 -10 -10   6     1107.04      874.91    375.81 o
  -9 -10   6      593.23      859.13    358.84 o
  -8 -10   6       59.24       98.57    122.39 o
  -7 -10   6     4064.12     4153.01    318.64 o
  -6 -10   6      875.09      745.37    168.55 o
  -5 -10   6      318.66      227.81    125.97 o
  -4 -10   6     2824.76     2927.30    226.02 o
  -3 -10   6    11975.60    11537.35    419.29 o
  -2 -10   6        1.74      149.19     91.72 o
  -1 -10   6    21322.54    21213.51    608.39 o
   0 -10   6     1882.33     1938.33    182.84 o
   1 -10   6      196.57      219.47    100.06 o
   2 -10   6    18540.40    19287.69    665.27 o
   3 -10   6        6.84        0.00     69.09 o
   4 -10   6     5619.40     5810.52    349.31 o
   5 -10   6     5745.59     5689.91    354.37 o
   6 -10   6      344.28      128.65    113.76 o
   7 -10   6     4171.54     3732.82    313.28 o
   8 -10   6       25.85      188.50    129.84 o
   9 -10   6     3121.19     3209.60    308.81 o
  10 -10   6     2036.63     2213.79    287.96 o
  11 -10   6      150.25      102.14    149.79 o
  12 -10   6     2865.64     2487.75    330.85 o
 -12  -9   6     2133.07     1028.28    405.00 o
 -11  -9   6      149.12      211.13    268.31 o
 -10  -9   6     5000.25     4348.66    654.84 o
  -9  -9   6      374.84      191.18    173.31 o
  -8  -9   6     6768.70     7395.66    414.82 o
  -7  -9   6    13971.61    14882.15    576.82 o
  -6  -9   6     3030.45     2764.70    221.86 o
  -5  -9   6    17102.67    16900.88    527.39 o
  -4  -9   6       92.34      132.52     81.60 o
  -3  -9   6    14727.03    14684.42    420.78 o
  -2  -9   6    21352.93    21136.38    533.35 o
  -1  -9   6    22817.45    23480.30    572.65 o
   0  -9   6     5333.35     5050.85    210.54 o
   1  -9   6      101.61      135.20     79.21 o
   2  -9   6    20818.89    22057.45    546.45 o
   3  -9   6       38.42      125.37     76.53 o
   4  -9   6    14450.03    14161.79    463.07 o
   5  -9   6     1203.34     1100.34    148.90 o
   6  -9   6     2431.00     2472.86    249.55 o
   7  -9   6      353.39      147.70    126.56 o
   8  -9   6    12481.68    13526.90    567.89 o
   9  -9   6     1348.71     1166.15    203.69 o
  10  -9   6      823.31      825.18    198.03 o
  11  -9   6     5538.02     5930.82    421.97 o
  12  -9   6     1283.56     1773.35    282.60 o
  13  -9   6     3691.53     4459.14    695.94 o
 -12  -8   6       41.77      250.74    296.30 o
 -11  -8   6     2618.28     1692.35    438.95 o
 -10  -8   6      619.52      486.00    211.73 o
  -9  -8   6     3000.96     3099.42    301.07 o
  -8  -8   6      180.23      164.98    117.63 o
  -7  -8   6     9597.85     8960.56    361.52 o
  -6  -8   6       32.91       46.46     87.85 o
  -5  -8   6     7651.53     8205.36    290.35 o
  -4  -8   6     3517.93     3750.09    182.25 o
  -3  -8   6    12111.25    12453.36    306.43 o
  -2  -8   6    13473.27    13849.41    301.96 o
  -1  -8   6        3.01       43.18     47.94 o
   0  -8   6    27890.66    29527.86    513.10 o
   1  -8   6      229.64      167.06     57.18 o
   2  -8   6    12110.92    12327.40    297.79 o
   3  -8   6    12467.98    13049.54    313.28 o
   4  -8   6      617.69      723.93    106.61 o
   5  -8   6    22913.69    22420.46    620.00 o
   6  -8   6     3722.44     3293.58    223.34 o
   7  -8   6     2145.86     2057.74    231.68 o
   8  -8   6    19196.24    20133.71    712.32 o
   9  -8   6      686.93      634.89    167.36 o
  10  -8   6      415.98      290.64    143.24 o
  11  -8   6     1006.74     1003.26    212.62 o
  12  -8   6      669.61      496.72    180.16 o
  13  -8   6      733.59      550.02    202.50 o
 -13  -7   6      306.88      138.77    295.11 o
 -12  -7   6      742.76     1026.49    362.12 o
 -11  -7   6     1393.65     1326.96    256.10 o
 -10  -7   6     7248.42     6419.20    476.17 o
  -9  -7   6     5199.01     4911.78    321.91 o
  -8  -7   6        5.42        3.57     76.53 o
  -7  -7   6    21922.54    22549.11    510.12 o
  -6  -7   6    10098.16    10137.43    323.10 o
  -5  -7   6    10897.93    11492.09    309.11 o
  -4  -7   6    23363.81    22787.93    416.91 o
  -3  -7   6     3503.14     3354.03    134.90 o
  -2  -7   6    50814.90    50290.51    775.45 o
  -1  -7   6     1249.36     1353.17     92.32 o
   0  -7   6    26544.21    27426.94    469.62 o
   1  -7   6    13352.00    13741.61    285.28 o
   2  -7   6     6773.87     6647.01    183.44 o
   3  -7   6     1852.40     1667.93    102.74 o
   4  -7   6     2243.24     2062.80    123.58 o
   5  -7   6     5505.31     5479.37    194.46 o
   6  -7   6     3235.87     3292.69    188.50 o
   7  -7   6    13069.04    13189.80    441.63 o
   8  -7   6     2790.37     2852.55    264.44 o
   9  -7   6     2357.04     2112.54    244.19 o
  10  -7   6      312.07      374.62    143.24 o
  11  -7   6     7068.13     7667.55    457.41 o
  12  -7   6      524.53      432.99    172.72 o
  13  -7   6     2777.83     2940.40    335.02 o
  14  -7   6     4168.16     4289.10    494.33 o
 -13  -6   6     3757.91     3002.34    587.54 o
 -12  -6   6      610.75      430.61    265.93 o
 -11  -6   6     2479.03     2666.73    315.96 o
 -10  -6   6     3624.88     3388.57    345.44 o
  -9  -6   6     2972.33     2780.48    211.73 o
  -8  -6   6     2947.84     2575.01    174.51 o
  -7  -6   6     4683.82     4469.56    189.10 o
  -6  -6   6    10414.26    10396.81    248.06 o
  -5  -6   6     1073.00     1149.77     83.38 o
  -4  -6   6    26770.10    24994.57    432.10 o
  -3  -6   6     1217.40     1145.90     82.19 o
  -2  -6   6    21061.75    20879.68    369.86 o
  -1  -6   6    25297.58    25689.62    432.10 o
   0  -6   6    10185.42     9859.30    217.09 o
   1  -6   6    15074.06    14433.98    280.52 o
   2  -6   6    27746.89    31342.31    510.12 o
   3  -6   6    36668.26    39169.17    619.71 o
   4  -6   6      206.86       76.53     48.24 o
   5  -6   6     3092.51     3251.59    135.20 o
   6  -6   6    14430.27    14187.41    356.75 o
   7  -6   6     1470.17     1541.37    162.30 o
   8  -6   6     8739.52     9112.14    418.70 o
   9  -6   6      236.94      175.10    118.52 o
  10  -6   6      307.51      407.08    153.07 o
  11  -6   6     4046.68     4434.42    356.46 o
  12  -6   6        7.74       65.51    143.83 o
  13  -6   6      333.83      197.14    171.23 o
  14  -6   6      237.59      197.73    213.52 o
 -14  -5   6      594.91        8.93    293.62 o
 -13  -5   6     1439.53     1367.76    421.97 o
 -12  -5   6     1153.67     1339.17    260.27 o
 -11  -5   6     9060.26     8362.89    530.67 o
 -10  -5   6       12.19       38.42    103.33 o
  -9  -5   6     5795.08     5349.83    239.13 o
  -8  -5   6    18269.16    17906.23    456.81 o
  -7  -5   6     9931.54     9452.51    247.17 o
  -6  -5   6    27805.22    28478.74    483.91 o
  -5  -5   6      317.97      349.31     54.20 o
  -4  -5   6    29091.11    28500.48    439.54 o
  -3  -5   6    12083.76    12097.20    239.72 o
  -2  -5   6     8027.70     8535.91    186.72 o
  -1  -5   6    28394.63    29180.93    463.36 o
   0  -5   6    25060.43    26717.30    430.31 o
   1  -5   6    12175.80    12673.13    243.89 o
   2  -5   6    14819.35    18666.79    328.76 o
   3  -5   6    15421.30    16106.97    299.58 o
   4  -5   6      809.74      625.36     65.22 o
   5  -5   6    12016.29    11340.51    249.55 o
   6  -5   6     4979.61     4780.75    162.30 o
   7  -5   6     9223.61     9979.31    315.36 o
   8  -5   6     4692.52     4820.66    258.48 o
   9  -5   6    13407.54    14387.22    684.62 o
  10  -5   6     3915.19     3773.02    369.56 o
  11  -5   6     1522.70     1357.34    224.24 o
  12  -5   6     5750.43     6976.97    445.50 o
  13  -5   6      226.32      219.77    171.53 o
  14  -5   6     7090.18     8954.60    641.15 o
 -14  -4   6     3468.87     2658.09    537.81 o
 -13  -4   6     1127.58     1174.79    273.97 o
 -12  -4   6      840.04      615.54    203.09 o
 -11  -4   6      754.93      526.20    148.90 o
 -10  -4   6    17437.15    16683.20    505.06 o
  -9  -4   6     1437.44     1345.72    132.52 o
  -8  -4   6     7624.96     7714.60    236.74 o
  -7  -4   6     1981.85     1969.60    104.82 o
  -6  -4   6    16477.39    16090.00    304.94 o
  -5  -4   6     8279.70     8101.13    190.88 o
  -4  -4   6    48087.78    48970.40    680.16 o
  -3  -4   6    21139.22    20857.05    342.76 o
  -2  -4   6      256.23      241.21     39.31 o
  -1  -4   6    67912.62    68735.15    963.06 o
   0  -4   6     3249.91     3531.22    100.95 o
   1  -4   6    20544.88    21767.40    352.29 o
   2  -4   6    15820.13    14922.95    267.71 o
   3  -4   6     7553.49     7386.13    169.74 o
   4  -4   6    21637.31    21137.57    344.84 o
   5  -4   6     7078.41     7250.34    185.82 o
   6  -4   6    12521.52    12788.38    291.24 o
   7  -4   6     3120.13     3148.26    180.76 o
   8  -4   6      479.75      426.74    111.37 o
   9  -4   6     3905.72     4228.65    298.09 o
  10  -4   6      119.35        1.49    110.48 o
  11  -4   6      754.02      502.38    156.64 o
  12  -4   6        2.11       32.16    142.64 o
  13  -4   6       86.85       25.31    124.48 o
  14  -4   6      418.18      392.79    177.78 o
 -14  -3   6      263.75      403.21    302.85 o
 -13  -3   6     8983.28     9570.74    650.97 o
 -12  -3   6       43.08      147.11    133.71 o
 -11  -3   6     2452.09     2376.98    237.34 o
 -10  -3   6     8639.12     8926.61    298.98 o
  -9  -3   6     2250.15     2137.55    134.01 o
  -8  -3   6    21831.79    22318.02    428.22 o
  -7  -3   6     1405.87     1424.64     86.96 o
  -6  -3   6     9692.23     9599.62    205.18 o
  -5  -3   6    22940.70    22273.35    365.69 o
  -4  -3   6    16711.34    17936.90    298.98 o
  -3  -3   6    53684.75    54934.88    774.85 o
  -2  -3   6      120.94      231.09     35.14 o
  -1  -3   6    35172.46    36838.66    530.67 o
   0  -3   6      132.80       84.28     28.29 o
   1  -3   6     1960.02     2028.56     72.66 o
   2  -3   6     7967.78     7516.27    156.94 o
   3  -3   6    35863.82    37794.86    535.43 o
   4  -3   6      108.22       58.96     36.93 o
   5  -3   6      617.57      531.86     60.45 o
   6  -3   6    10186.94    10316.41    251.34 o
   7  -3   6      171.42      197.44     68.79 o
   8  -3   6    13371.71    13743.10    441.03 o
   9  -3   6     1586.32     1437.14    199.82 o
  10  -3   6    13687.20    15749.32    602.14 o
  11  -3   6     1587.62     1658.40    230.49 o
  12  -3   6    10139.24    11618.65    539.30 o
  13  -3   6     3421.57     3738.78    344.55 o
  14  -3   6     1371.03     1543.16    248.66 o
 -15  -2   6      218.30        0.00    240.02 o
 -14  -2   6     3907.17     3634.25    430.61 o
 -13  -2   6     1404.37     1117.32    210.84 o
 -12  -2   6     5526.12     5264.37    299.28 o
 -11  -2   6     2897.99     2736.41    214.41 o
 -10  -2   6    10663.82    10467.09    321.02 o
  -9  -2   6      646.24      671.82     87.55 o
  -8  -2   6    11974.43    13016.78    252.53 o
  -7  -2   6    23190.15    22770.37    364.20 o
  -6  -2   6     5574.99     5716.71    140.56 o
  -5  -2   6    44684.97    44892.44    650.38 o
  -4  -2   6     2019.46     2193.54     72.36 o
  -3  -2   6    24155.79    22809.67    341.57 o
  -2  -2   6    11092.52    11948.90    180.46 o
  -1  -2   6    23437.80    24758.72    348.12 o
   0  -2   6    71428.87    73336.33    938.64 o
   1  -2   6      403.85      505.35     37.22 o
   2  -2   6    32733.46    33238.35    461.58 o
   3  -2   6    10762.65    11637.11    216.49 o
   4  -2   6    26097.94    27429.02    438.35 o
   5  -2   6     6933.70     6871.55    177.48 o
   6  -2   6      810.03      730.19     74.45 o
   7  -2   6     3393.50     3396.02    144.73 o
   8  -2   6     3207.32     3141.41    206.07 o
   9  -2   6     1985.64     2051.79    228.70 o
  10  -2   6        4.24        0.00     87.25 o
  11  -2   6      260.84      240.91    118.22 o
  12  -2   6     1494.28     1451.74    198.33 o
  13  -2   6        0.59      103.04    161.11 o
  14  -2   6     1082.11      526.79    245.38 o
 -15  -1   6     3067.19     2639.03    534.24 o
 -14  -1   6      288.32      329.95    216.79 o
 -13  -1   6     4822.01     4569.92    337.99 o
 -12  -1   6     4390.97     4655.08    301.66 o
 -11  -1   6       48.83       59.26     78.62 o
 -10  -1   6    30125.00    30089.50    569.97 o
  -9  -1   6     3187.18     3257.84    131.92 o
  -8  -1   6      323.03      424.06     56.58 o
  -7  -1   6    41921.01    41640.55    590.82 o
  -6  -1   6     3332.60     3326.34     95.00 o
  -5  -1   6    43351.70    44881.42    639.66 o
  -4  -1   6    11727.01    11586.79    191.48 o
  -3  -1   6      131.22      269.80     24.72 o
  -2  -1   6    40882.55    60581.61    868.96 o
  -1  -1   6    14111.93    15176.67    277.24 o
   0  -1   6     9609.04     9661.26    146.51 o
   1  -1   6     1233.59     1244.77     43.18 o
   2  -1   6     7427.13     6953.44    139.37 o
   3  -1   6      554.90      599.46     49.43 o
   4  -1   6    10742.81    10857.79    214.41 o
   5  -1   6        1.85       20.55     31.57 o
   6  -1   6    25962.22    25021.97    409.17 o
   7  -1   6      158.08       89.04     54.79 o
   8  -1   6     4077.25     4063.07    203.39 o
   9  -1   6     7665.43     7428.42    368.37 o
  10  -1   6     7624.89     7868.26    350.80 o
  11  -1   6     9205.54    11953.07    533.05 o
  12  -1   6      222.61      150.98    148.60 o
  13  -1   6     8617.55    11104.96    689.09 o
  14  -1   6     1701.03     1927.61    348.42 o
 -15   0   6     1808.20     2095.26    482.72 o
 -14   0   6      362.54      236.15    202.80 o
 -13   0   6     4016.26     4605.95    340.97 o
 -12   0   6     4296.15     4152.11    310.60 o
 -11   0   6     9034.26     8707.14    352.59 o
 -10   0   6     4785.61     4498.74    210.84 o
  -9   0   6    18871.00    19043.20    387.13 o
  -8   0   6      277.95      304.94     51.52 o
  -7   0   6    18587.79    18081.63    301.37 o
  -6   0   6     7914.10     7676.48    158.72 o
  -5   0   6    35070.18    35111.75    506.25 o
  -4   0   6    65035.18    71661.25   1112.85 o
  -3   0   6    24865.76    38731.71    562.23 o
  -1   0   6    10181.89     9887.29    233.47 o
   0   0   6    69395.77    65398.39    784.38 o
   1   0   6     7380.73     7400.73    125.37 o
   2   0   6     8958.82     8982.60    165.87 o
   3   0   6    48141.29    46360.55    671.22 o
   4   0   6      971.80      956.51     63.73 o
   5   0   6    12181.35    11830.38    226.92 o
   6   0   6     5785.13     6463.57    165.87 o
   7   0   6     6280.05     6086.57    194.76 o
   8   0   6     2133.56     2124.15    165.27 o
   9   0   6      414.97      292.43    133.71 o
  10   0   6     1197.46     1065.80    187.01 o
  11   0   6      376.60      190.59    128.35 o
  12   0   6     1188.08      996.41    209.05 o
  13   0   6      241.88      111.67    159.62 o
  14   0   6       36.11        5.96    189.69 o
 -15   1   6     1514.95     1404.39    317.15 o
 -14   1   6     2237.27     1363.59    301.96 o
 -13   1   6      113.43       37.82    132.82 o
 -12   1   6     6443.80     6146.13    373.13 o
 -11   1   6     5568.81     5328.99    284.39 o
 -10   1   6       14.42       39.61     70.87 o
  -9   1   6     8245.15     8888.50    243.30 o
  -8   1   6      781.52      624.17     61.64 o
  -7   1   6    15732.93    15103.41    260.87 o
  -6   1   6     2467.69     2501.45     86.36 o
  -5   1   6      370.11      504.76     38.71 o
  -4   1   6    46102.39    54922.07   1011.60 o
  -3   1   6     2391.27     2973.45     64.32 o
  -2   1   6    12578.85    16047.41    530.96 o
  -1   1   6       28.85       61.94     16.38 o
   0   1   6     1013.03     1224.22     37.82 o
   1   1   6     1125.01      959.19     41.69 o
   2   1   6    11095.91    10208.01    169.74 o
   3   1   6      355.36      344.25     40.50 o
   4   1   6    10325.58    10754.76    217.09 o
   5   1   6     2362.37     2079.48     97.97 o
   6   1   6     6693.32     6901.33    199.22 o
   7   1   6    12851.75    13306.54    368.67 o
   8   1   6     1091.49     1234.05    151.28 o
   9   1   6    43807.75    46537.44   1275.44 o
  10   1   6       76.69       74.45     94.70 o
  11   1   6     6672.10     6723.84    349.61 o
  12   1   6     2939.87     3003.53    311.19 o
  13   1   6     4568.42     5089.86    671.22 o
  14   1   6     5402.19     8770.57    902.31 o
 -15   2   6     5200.31     4125.61    458.30 o
 -14   2   6      212.26      242.40    197.44 o
 -13   2   6     2890.12     2959.16    288.26 o
 -12   2   6      205.21      105.12    122.99 o
 -11   2   6     1600.88     1515.17    170.04 o
 -10   2   6     1638.46     1536.01    136.39 o
  -9   2   6    46228.73    45009.77    761.16 o
  -8   2   6     5209.19     5069.02    132.22 o
  -7   2   6      575.64      574.14     50.62 o
  -6   2   6    55213.58    53298.51    728.99 o
  -5   2   6      360.48      357.35     35.44 o
  -4   2   6    71311.58    76036.41   1067.29 o
  -3   2   6     8609.17     8827.75    166.76 o
  -2   2   6     3843.49     3825.14     72.96 o
  -1   2   6    96236.41    95246.38   1158.41 o
   0   2   6    22908.88    24250.99    283.80 o
   1   2   6    51839.41    52157.07    700.41 o
   2   2   6     2419.28     2187.28     73.85 o
   3   2   6    38449.91    37765.38    535.73 o
   4   2   6    14925.46    15439.62    270.10 o
   5   2   6     4836.85     5088.07    145.02 o
   6   2   6     6463.46     6556.78    176.00 o
   7   2   6      751.13      823.69    100.06 o
   8   2   6     2415.29     2248.63    165.87 o
   9   2   6     1831.61     1677.16    180.16 o
  10   2   6     1128.10     1030.66    161.40 o
  11   2   6        1.36       69.39    106.91 o
  12   2   6       58.37       73.85    145.02 o
  13   2   6      318.02      542.58    230.19 o
 -15   3   6        4.27        0.00    164.68 o
 -14   3   6     3789.34     3785.83    413.04 o
 -13   3   6     3033.76     2834.98    284.39 o
 -12   3   6     2532.22     2438.02    243.30 o
 -11   3   6     3530.31     3558.61    230.79 o
 -10   3   6     1528.27     1533.93    139.07 o
  -9   3   6    10407.60    10020.70    232.28 o
  -8   3   6     2191.52     1950.84     92.02 o
  -7   3   6      287.75      282.90     43.48 o
  -6   3   6    12730.50    12143.36    215.01 o
  -5   3   6       82.75       96.48     29.78 o
  -4   3   6     9462.98    10155.60    176.59 o
  -3   3   6      660.06      666.16     36.93 o
  -2   3   6       10.53       64.32     22.63 o
  -1   3   6    14666.71    14830.93    231.09 o
   0   3   6     9204.83     9233.34    164.68 o
   1   3   6     1435.10     1327.56     59.56 o
   2   3   6    17171.02    17236.50    267.12 o
   3   3   6    26996.26    27638.96    419.59 o
   4   3   6       31.28       66.11     38.42 o
   5   3   6    13567.60    13109.99    257.89 o
   6   3   6       23.42       86.06     58.37 o
   7   3   6    17004.32    18204.62    470.81 o
   8   3   6     1562.90     1561.03    173.31 o
   9   3   6    10379.77    11121.93    417.21 o
  10   3   6    10713.00    11919.12    456.52 o
  11   3   6      138.52      311.79    155.45 o
  12   3   6    12931.77    17614.69    888.31 o
  13   3   6      812.33      636.38    265.03 o
 -15   4   6     1650.66     1596.76    308.21 o
 -14   4   6     1244.41     1476.75    314.47 o
 -13   4   6     2301.00     2283.17    265.93 o
 -12   4   6     6218.66     5768.53    360.63 o
 -11   4   6      373.06      502.08    121.50 o
 -10   4   6    10562.73    10853.03    347.52 o
  -9   4   6       71.02       88.74     60.15 o
  -8   4   6    20348.04    20265.93    367.77 o
  -7   4   6     2341.98     2360.89     94.70 o
  -6   4   6    47218.80    48669.04    683.13 o
  -5   4   6    30455.78    31423.01    489.87 o
  -4   4   6    11320.36    11698.76    217.98 o
  -3   4   6    80312.64    85965.99   1166.45 o
  -2   4   6      377.96      292.13     38.12 o
  -1   4   6    39879.58    39765.95    597.07 o
   0   4   6    19369.64    17946.43    301.07 o
   1   4   6    32614.88    32771.41    503.27 o
   2   4   6    38822.61    39805.85    569.68 o
   3   4   6      879.93      988.07     69.68 o
   4   4   6     7604.37     8032.34    173.61 o
   5   4   6     1719.70     1644.41    103.04 o
   6   4   6     6095.61     5753.64    213.81 o
   7   4   6      817.88      875.21    117.93 o
   8   4   6       10.43       86.66     89.64 o
   9   4   6      667.96      726.91    144.73 o
  10   4   6     1385.04     1633.69    248.36 o
  11   4   6      425.19      324.00    165.57 o
  12   4   6      352.06      434.78    212.03 o
  13   4   6        6.64       97.08    276.05 o
 -15   5   6     2287.81     2418.37    511.31 o
 -14   5   6      330.39      582.18    248.36 o
 -13   5   6     3887.37     4098.51    333.82 o
 -12   5   6     1459.34     1315.05    209.05 o
 -11   5   6      112.79       98.57    101.55 o
 -10   5   6    11048.97    11014.73    348.42 o
  -9   5   6      605.38      594.09     87.55 o
  -8   5   6     2935.77     2953.50    133.41 o
  -7   5   6     7342.57     7038.31    168.85 o
  -6   5   6     7670.95     7588.04    170.34 o
  -5   5   6     3642.75     3851.34    114.05 o
  -4   5   6       60.30       47.35     33.95 o
  -3   5   6    10077.93    10317.60    199.22 o
  -2   5   6      162.28      117.03     36.93 o
  -1   5   6     3546.43     3489.82    111.67 o
   0   5   6      146.44      147.41     41.69 o
   1   5   6       60.61      115.84     40.50 o
   2   5   6     5647.76     6028.20    152.77 o
   3   5   6    10564.69    10635.34    221.56 o
   4   5   6      269.94      225.13     55.39 o
   5   5   6     3558.07     3197.09    163.79 o
   6   5   6    13691.99    14762.74    415.12 o
   7   5   6      153.19      218.88     88.15 o
   8   5   6    11185.23    12456.94    451.15 o
   9   5   6       37.36      114.65    124.77 o
  10   5   6    11888.91    15339.56    649.19 o
  11   5   6     2105.11     2130.40    278.14 o
  12   5   6     1809.29     1877.88    344.55 o
 -15   6   6        0.28        0.00    242.70 o
 -14   6   6     1154.99      956.21    347.82 o
 -13   6   6       18.33       48.24    145.32 o
 -12   6   6     4649.93     4683.67    399.34 o
 -11   6   6      117.88      137.88    100.36 o
 -10   6   6    10929.31    11216.63    411.25 o
  -9   6   6    16049.69    16768.37    462.47 o
  -8   6   6    11663.05    11915.85    320.13 o
  -7   6   6    23534.64    23501.44    452.35 o
  -6   6   6       81.18      137.28     46.16 o
  -5   6   6    54366.22    55103.13    815.06 o
  -4   6   6    13008.96    13441.44    262.06 o
  -3   6   6    30170.02    31721.99    506.54 o
  -2   6   6    17246.29    16624.54    308.21 o
  -1   6   6      679.23      588.44     62.54 o
   0   6   6    59217.23    60676.30    894.27 o
   1   6   6     2966.20     2845.70    112.27 o
   2   6   6    12112.06    11596.91    241.81 o
   3   6   6     3851.59     3891.55    143.83 o
   4   6   6     6475.25     6851.00    229.90 o
   5   6   6     8738.49     9138.64    303.15 o
   6   6   6       63.00       26.50     80.11 o
   7   6   6       78.38       66.11     90.83 o
   8   6   6       49.72      161.70    120.90 o
   9   6   6     1314.62     1174.19    206.97 o
  10   6   6      316.69      396.96    172.72 o
  11   6   6      507.26      421.67    209.94 o
  12   6   6        5.84       85.47    171.53 o
 -14   7   6      665.25      683.43    335.61 o
 -13   7   6     2260.00     1950.84    446.09 o
 -12   7   6     2702.90     3062.49    342.46 o
 -11   7   6       16.76       53.30    125.67 o
 -10   7   6     2956.20     2841.23    249.25 o
  -9   7   6      354.71      288.86    119.71 o
  -8   7   6      105.41      157.23     88.44 o
  -7   7   6     3265.35     3601.50    183.14 o
  -6   7   6      719.48      727.80     89.64 o
  -5   7   6     1088.18     1168.54     93.21 o
  -4   7   6     4096.02     4812.91    153.07 o
  -3   7   6        1.90      118.52     50.33 o
  -2   7   6      138.50      112.86     49.14 o
  -1   7   6     1469.03     1488.07     97.08 o
   0   7   6     1710.93     1808.79    102.14 o
   1   7   6     8989.70     8595.76    205.18 o
   2   7   6     2917.45     2918.06    140.56 o
   3   7   6     2508.42     2766.19    154.26 o
   4   7   6     3583.15     3365.35    189.69 o
   5   7   6      491.32      479.74    110.78 o
   6   7   6    15919.36    17349.66    767.71 o
   7   7   6       37.79       17.57    129.24 o
   8   7   6     6957.22     6764.34    499.40 o
   9   7   6     7750.67     9614.51    607.50 o
  10   7   6     1355.43     1443.40    296.60 o
  11   7   6     5371.87     6517.77    567.89 o
 -14   8   6     1386.28      767.71    377.60 o
 -13   8   6     2683.61     1625.05    430.90 o
 -12   8   6     3292.22     3330.80    376.11 o
 -11   8   6     4475.10     3323.95    352.29 o
 -10   8   6      222.54      310.60    125.37 o
  -9   8   6    24303.67    25004.40    783.79 o
  -8   8   6      397.32      365.99    130.73 o
  -7   8   6    18059.05    18913.06    542.87 o
  -6   8   6    18773.38    19877.61    493.14 o
  -5   8   6    13801.34    13951.26    348.42 o
  -4   8   6    27587.63    28799.16    581.59 o
  -3   8   6       94.66      153.07     62.24 o
  -2   8   6    36058.79    36118.89    642.64 o
  -1   8   6     9203.41     8728.88    241.51 o
   0   8   6    16694.86    17258.83    374.92 o
   1   8   6    12552.02    12418.22    304.05 o
   2   8   6       43.75       92.32     72.36 o
   3   8   6    11117.58    11431.34    355.27 o
   4   8   6      224.83      329.06    121.80 o
   5   8   6     2987.40     3298.64    343.35 o
   6   8   6       96.62       55.98    128.05 o
   7   8   6     3436.39     3062.49    362.71 o
   8   8   6       23.04        2.08    153.36 o
   9   8   6      607.58      614.34    227.22 o
  10   8   6     1218.01     1027.68    279.03 o
 -14   9   6      727.12      705.47    357.35 o
 -13   9   6      202.29      330.55    270.40 o
 -12   9   6     1145.71     1207.84    365.39 o
 -11   9   6      100.21       25.91    150.98 o
 -10   9   6       51.67        0.00    143.54 o
  -9   9   6     3140.35     2875.78    265.93 o
  -8   9   6      227.90      146.81    117.63 o
  -7   9   6       96.79      143.83    111.67 o
  -6   9   6      287.07      176.59     96.48 o
  -5   9   6        1.96       34.54     82.79 o
  -4   9   6      287.70      474.38    101.55 o
  -3   9   6      646.74      729.89    113.16 o
  -2   9   6        5.66        5.06     66.41 o
  -1   9   6       30.92       94.10     72.96 o
   0   9   6     2127.86     1929.69    173.61 o
   1   9   6     1019.54      746.56    128.94 o
   2   9   6      832.18      681.35    154.26 o
   3   9   6      522.33      580.99    141.15 o
   4   9   6     8856.22     8806.30    519.35 o
   5   9   6     1732.07     2227.48    311.79 o
   6   9   6     2484.90     2511.28    341.57 o
   7   9   6     7332.27     7808.70    559.85 o
   8   9   6       31.62        0.00    138.47 o
   9   9   6     9148.25     9570.14    669.44 o
 -13  10   6     1153.42     1589.61    476.47 o
 -12  10   6       41.54      185.82    264.14 o
 -11  10   6     4780.76     6058.28    706.36 o
 -10  10   6     5170.86     5856.38    476.47 o
  -9  10   6     4159.88     3733.42    385.64 o
  -8  10   6    10354.51    11508.17    626.26 o
  -7  10   6      696.35      594.39    156.04 o
  -6  10   6    28624.71    28755.39    890.99 o
  -5  10   6     4992.69     5042.51    344.84 o
  -4  10   6     9142.21     9373.00    427.03 o
  -3  10   6    14460.16    14363.70    545.85 o
  -2  10   6     8234.18     8803.62    379.98 o
  -1  10   6    12431.97    12703.51    437.16 o
   0  10   6      969.59     1156.03    154.55 o
   1  10   6    12497.25    13351.21    528.88 o
   2  10   6       24.30       56.88    105.42 o
   3  10   6     2548.39     2536.89    318.34 o
   4  10   6      664.56      758.77    200.41 o
   5  10   6      209.76      425.25    182.84 o
   6  10   6     1039.89     1549.11    294.52 o
   7  10   6     1236.26     1127.44    272.48 o
   8  10   6        5.69       90.83    189.10 o
   9  10   6       48.56        5.06    272.78 o
 -12  11   6       21.79        0.00    257.89 o
 -11  11   6       46.18      165.27    249.25 o
 -10  11   6     1483.29     1143.22    380.28 o
  -9  11   6      136.87       75.34    164.98 o
  -8  11   6       18.68      141.75    169.44 o
  -7  11   6      957.59     1059.25    242.40 o
  -6  11   6     1817.39     3175.65    504.46 o
  -5  11   6     1008.12     1280.80    248.95 o
  -4  11   6     1076.69      971.10    231.38 o
  -3  11   6      379.35      457.11    178.08 o
  -2  11   6        1.30       60.45    139.96 o
  -1  11   6        7.52      159.62    140.26 o
   0  11   6     2151.13     2173.88    296.60 o
   1  11   6       53.97       23.82    102.14 o
   2  11   6     1137.81      930.30    210.54 o
   3  11   6     2394.42     2344.81    326.08 o
   4  11   6      778.83      630.72    206.97 o
   5  11   6     3747.02     4828.10    640.85 o
   6  11   6     1619.57     2225.70    495.23 o
   7  11   6     6052.65     7633.30    838.88 o
   8  11   6     1280.99     2145.29    505.35 o
 -11  12   6      968.43      968.72    387.73 o
 -10  12   6     3947.54     3791.49    644.12 o
  -9  12   6      824.56     1153.65    388.32 o
  -8  12   6    12741.24    13844.65   1068.78 o
  -7  12   6     6114.47     7672.91    565.80 o
  -6  12   6     3260.00     3751.58    409.46 o
  -5  12   6     7504.05     7614.24    552.70 o
  -4  12   6      745.95      771.58    231.38 o
  -3  12   6    22460.71    22306.40    972.89 o
  -2  12   6      939.00      503.86    220.07 o
  -1  12   6     4338.04     3687.86    565.80 o
   0  12   6     5927.99     6752.43    728.99 o
   1  12   6     2197.42     2727.18    503.86 o
   2  12   6     1920.92     1954.41    440.43 o
   3  12   6       26.34        0.00    176.89 o
   4  12   6     3202.61     4119.06    628.34 o
   5  12   6      241.97      993.43    351.39 o
   6  12   6     1237.36      966.63    373.43 o
 -10  13   6      168.40        0.00    241.21 o
  -9  13   6      109.62      328.76    315.96 o
  -8  13   6       25.18        0.00    242.40 o
  -7  13   6      282.98      274.27    272.18 o
  -6  13   6      740.80      410.36    333.23 o
  -5  13   6     1325.40     1278.72    427.93 o
  -4  13   6       14.63      182.84    264.14 o
  -3  13   6       95.90        0.00    215.90 o
  -2  13   6     1089.86     1151.26    385.64 o
  -1  13   6       50.19        0.00    229.00 o
   0  13   6      386.96       20.55    229.30 o
   1  13   6     1689.46     2198.30    498.50 o
   2  13   6      259.35      123.88    247.47 o
   3  13   6     2146.59     2246.24    496.72 o
   4  13   6      462.94      329.95    290.35 o
   5  13   6     1955.72     2246.84    544.66 o
  -9  14   6     7982.17     7739.91    950.25 o
  -8  14   6     1724.04     2200.38    545.26 o
  -7  14   6     7179.94     6567.21    856.45 o
  -6  14   6     1382.29     1692.05    478.55 o
  -5  14   6     8546.17     8794.09    945.49 o
  -4  14   6     3173.93     2547.01    547.64 o
  -3  14   6     3016.85     2614.91    566.10 o
  -2  14   6     7256.05     7504.95    840.37 o
  -1  14   6       41.17        0.00    248.66 o
   0  14   6     4857.96     6018.38    781.11 o
   1  14   6      410.21      999.09    398.15 o
   2  14   6     1489.63     1457.10    429.12 o
   3  14   6      115.21       74.75    247.17 o
  -6  15   6       41.78      149.19    326.08 o
  -5  15   6      121.84        0.00    249.85 o
  -4  15   6      105.04      204.88    288.86 o
  -3  15   6       21.60        0.00    256.99 o
  -2  15   6     1235.09      946.68    412.44 o
  -1  15   6       30.17        0.00    251.63 o
   0  15   6        3.48       87.25    266.23 o
  -1 -16   7      205.98      265.63    209.05 o
   0 -16   7      290.07      202.20    216.20 o
   1 -16   7       15.90       27.10    179.87 o
   2 -16   7      817.13      689.69    256.10 o
   3 -16   7     1099.11     1352.87    321.32 o
   4 -16   7     1391.88     1069.97    290.05 o
   5 -16   7     3943.51     3671.18    481.23 o
  -4 -15   7        1.47        0.00    223.05 o
  -3 -15   7     2393.16     2597.64    392.49 o
  -2 -15   7     1622.58     1387.71    299.58 o
  -1 -15   7      982.26      801.95    252.23 o
   0 -15   7     1208.36     1153.05    291.54 o
   1 -15   7      302.74      502.67    220.96 o
   2 -15   7     1874.70     1673.59    265.93 o
   3 -15   7      474.58      382.66    176.29 o
   4 -15   7      357.41      251.04    211.13 o
   5 -15   7     5366.85     5358.47    536.32 o
   6 -15   7       16.73      261.16    203.69 o
   7 -15   7      830.43      985.10    289.16 o
  -6 -14   7     1713.84     1725.41    486.00 o
  -5 -14   7     1412.89     1907.36    481.53 o
  -4 -14   7        4.75       12.21    168.25 o
  -3 -14   7       29.95       17.87    160.51 o
  -2 -14   7       12.37      155.75    160.21 o
  -1 -14   7     1502.41     1544.65    249.85 o
   0 -14   7     1651.63     1949.35    266.52 o
   1 -14   7     2484.34     2655.41    312.98 o
   2 -14   7      589.65      453.54    168.25 o
   3 -14   7     6836.64     6809.31    452.64 o
   4 -14   7       92.14      139.07    149.49 o
   5 -14   7     6831.89     6661.61    466.04 o
   6 -14   7     2557.57     2887.69    339.19 o
   7 -14   7     1875.53     2247.73    327.57 o
   8 -14   7     4030.62     3705.43    472.30 o
   9 -14   7      796.53      796.30    275.46 o
  -7 -13   7     1168.78     1495.21    441.63 o
  -6 -13   7      513.67      415.12    294.81 o
  -5 -13   7     1559.98     1047.33    271.88 o
  -4 -13   7      145.35      110.78    138.18 o
  -3 -13   7     1698.12     1870.43    259.38 o
  -2 -13   7      715.03      667.05    180.16 o
  -1 -13   7      639.15      540.49    164.38 o
   0 -13   7     2933.94     2399.31    274.27 o
   1 -13   7     3912.02     3947.23    341.27 o
   2 -13   7        2.40      107.80    112.86 o
   3 -13   7     2102.67     1729.28    248.36 o
   4 -13   7     1410.64     1120.59    213.22 o
   5 -13   7     1910.92     1786.45    259.08 o
   6 -13   7      961.03      980.33    220.07 o
   7 -13   7        9.42       56.28    153.36 o
   8 -13   7     1284.83     1253.70    251.34 o
   9 -13   7        0.02      124.48    163.79 o
  10 -13   7      100.63        0.00    172.72 o
  -9 -12   7     3251.08     3308.77    631.32 o
  -8 -12   7        0.48        0.00    240.32 o
  -7 -12   7     1155.84      114.65    261.16 o
  -6 -12   7      486.88      705.47    240.91 o
  -5 -12   7     1443.39     1361.50    222.75 o
  -4 -12   7      414.28      481.23    168.85 o
  -3 -12   7     3442.77     3255.16    301.37 o
  -2 -12   7      123.57      121.80    123.29 o
  -1 -12   7     1687.43     1479.13    214.11 o
   0 -12   7      369.70      398.74    146.22 o
   1 -12   7     3052.97     3948.72    321.32 o
   2 -12   7     2564.43     2369.83    268.61 o
   3 -12   7     5668.40     5984.43    413.63 o
   4 -12   7     3649.89     4387.37    343.35 o
   5 -12   7     1967.03     2100.33    261.16 o
   6 -12   7    12555.99    12880.10    582.18 o
   7 -12   7       67.83      168.25    147.70 o
   8 -12   7     6446.48     6482.04    542.58 o
   9 -12   7     2898.86     2957.97    336.50 o
  10 -12   7     2226.23     1954.41    343.95 o
  11 -12   7     2799.72     2960.95    432.69 o
 -10 -11   7     2029.83     1257.58    436.56 o
  -9 -11   7      384.64      570.87    341.27 o
  -8 -11   7     1193.05     1294.50    423.46 o
  -7 -11   7     2120.87     1989.25    326.38 o
  -6 -11   7      414.49      196.84    138.47 o
  -5 -11   7     1364.99     1526.18    223.94 o
  -4 -11   7     1634.38     1693.84    218.58 o
  -3 -11   7      929.50      644.72    154.55 o
  -2 -11   7     1042.88     1397.24    202.50 o
  -1 -11   7     1947.33     1879.07    220.37 o
   0 -11   7        4.97        0.00     87.25 o
   1 -11   7      106.63      195.05    126.86 o
   2 -11   7     4158.26     3716.15    295.41 o
   3 -11   7        9.60      143.54    117.93 o
   4 -11   7     2870.12     2903.47    279.03 o
   5 -11   7     1844.82     1962.15    244.79 o
   6 -11   7      190.22       11.91    128.35 o
   7 -11   7      942.89      884.14    196.24 o
   8 -11   7      290.92      210.54    159.32 o
   9 -11   7      358.94      179.57    172.72 o
  10 -11   7        6.27        2.08    148.30 o
  11 -11   7       82.59      568.19    234.06 o
 -11 -10   7     4141.62     4009.47    682.24 o
 -10 -10   7       16.64        0.00    268.01 o
  -9 -10   7     2337.47     1733.15    450.86 o
  -8 -10   7     4288.09     4670.57    442.82 o
  -7 -10   7      463.71      520.84    156.94 o
  -6 -10   7     4234.23     4195.89    317.15 o
  -5 -10   7       18.45       78.32    105.42 o
  -4 -10   7      266.64      329.95    112.27 o
  -3 -10   7     1387.92     1344.53    166.76 o
  -2 -10   7      235.41      201.90    102.74 o
  -1 -10   7      157.91      139.07     83.68 o
   0 -10   7     6575.09     6513.31    308.51 o
   1 -10   7     2448.28     2404.97    203.69 o
   2 -10   7    11061.90    10726.47    393.68 o
   3 -10   7      909.48      794.51    138.18 o
   4 -10   7     7289.23     7463.56    393.68 o
   5 -10   7     4265.74     4144.07    310.89 o
   6 -10   7     7727.44     8060.63    432.99 o
   7 -10   7     3034.18     3807.27    322.21 o
   8 -10   7      486.42      393.98    163.79 o
   9 -10   7     7650.29     8101.73    580.99 o
  10 -10   7      450.56      289.45    153.96 o
  11 -10   7     1681.07     2186.39    303.75 o
  12 -10   7     2059.59     1343.34    304.64 o
 -11  -9   7     1247.47     1482.11    439.54 o
 -10  -9   7        8.66      193.86    242.40 o
  -9  -9   7     3972.63     3806.97    399.64 o
  -8  -9   7      586.14      448.77    194.76 o
  -7  -9   7      904.92     1100.94    190.59 o
  -6  -9   7     1315.70     1250.73    168.85 o
  -5  -9   7      857.35      578.31    129.84 o
  -4  -9   7      925.00      995.22    128.35 o
  -3  -9   7      960.98      974.38    123.88 o
  -2  -9   7       77.33       57.18     62.24 o
  -1  -9   7      127.87      114.65     74.75 o
   0  -9   7     1614.12     1624.46    156.64 o
   1  -9   7      386.18      133.11     77.43 o
   2  -9   7     2429.13     2577.99    174.80 o
   3  -9   7      964.19      826.07    120.90 o
   4  -9   7       24.99        6.25     83.68 o
   5  -9   7     2888.75     3067.26    239.13 o
   6  -9   7      282.60      130.14    121.50 o
   7  -9   7      447.20      479.45    150.98 o
   8  -9   7      209.32      151.58    127.45 o
   9  -9   7      128.00       66.41    130.43 o
  10  -9   7      115.25      143.54    142.34 o
  11  -9   7      141.24      222.45    169.15 o
  12  -9   7      502.83      599.46    228.11 o
  13  -9   7      503.22      902.61    281.71 o
 -12  -8   7     1716.33     1541.37    452.35 o
 -11  -8   7      337.69        0.00    186.12 o
 -10  -8   7     4189.78     4256.94    416.91 o
  -9  -8   7       76.40      146.22    148.00 o
  -8  -8   7     4667.38     4896.00    334.12 o
  -7  -8   7        2.99      109.29     86.36 o
  -6  -8   7      680.15      580.40    107.21 o
  -5  -8   7      926.73      973.48    123.58 o
  -4  -8   7        7.77       45.26     63.73 o
  -3  -8   7       53.51       82.79     64.03 o
  -2  -8   7     1705.71     1646.19    120.90 o
  -1  -8   7     2399.44     2530.93    126.86 o
   0  -8   7     5846.12     5406.41    176.00 o
   1  -8   7      320.72      328.76     66.71 o
   2  -8   7     8710.28     8695.82    226.32 o
   3  -8   7     7800.12     8300.95    261.46 o
   4  -8   7     5359.74     5469.84    243.89 o
   5  -8   7    19152.40    19067.92    556.87 o
   6  -8   7       31.84       85.17     81.00 o
   7  -8   7    13028.87    13389.92    539.30 o
   8  -8   7     3650.06     3784.64    304.05 o
   9  -8   7     4775.08     4451.69    347.52 o
  10  -8   7     5180.59     5642.86    389.51 o
  11  -8   7       21.16        0.00    141.75 o
  12  -8   7     2875.30     2892.75    331.14 o
  13  -8   7        6.66       19.36    195.35 o
 -13  -7   7     1544.97     1226.61    429.71 o
 -12  -7   7      474.10      133.71    258.78 o
 -11  -7   7     4264.49     3601.20    578.01 o
 -10  -7   7     3318.68     2848.98    342.16 o
  -9  -7   7     3469.60     3509.18    287.07 o
  -8  -7   7     2618.57     2247.14    195.35 o
  -7  -7   7      126.57      137.28     81.60 o
  -6  -7   7     2175.03     2258.75    169.74 o
  -5  -7   7      878.22      800.17    100.06 o
  -4  -7   7       23.55       47.05     52.11 o
  -3  -7   7     1070.42     1105.40     96.48 o
  -2  -7   7      165.13      171.53     53.60 o
  -1  -7   7      600.13      483.61     69.39 o
   0  -7   7      241.70      174.21     53.90 o
   1  -7   7     2104.52     2073.82    108.10 o
   2  -7   7     1173.14     1164.66     94.10 o
   3  -7   7     3625.78     3524.96    141.15 o
   4  -7   7     2132.45     2234.33    121.20 o
   5  -7   7      318.75      363.01     88.44 o
   6  -7   7      132.53       80.40     78.32 o
   7  -7   7       30.73       42.58     87.85 o
   8  -7   7      327.17      196.84    125.37 o
   9  -7   7      932.88      802.55    173.31 o
  10  -7   7      188.97      162.89    136.69 o
  11  -7   7        8.80       93.51    139.37 o
  12  -7   7        5.98      277.54    156.34 o
  13  -7   7      581.20      484.51    226.92 o
 -13  -6   7       56.91        0.00    230.79 o
 -12  -6   7     1461.30     1433.87    425.84 o
 -11  -6   7     2197.31     2512.47    318.34 o
 -10  -6   7     1565.85     1287.95    193.56 o
  -9  -6   7     2864.07     2801.63    247.47 o
  -8  -6   7      510.45      310.60     85.17 o
  -7  -6   7     3247.09     3367.13    160.81 o
  -6  -6   7      323.38      322.21     65.51 o
  -5  -6   7      117.91       45.26     50.33 o
  -4  -6   7     1568.75     1375.80     97.08 o
  -3  -6   7      130.91      122.69     49.43 o
  -2  -6   7     2412.69     2444.57    115.25 o
  -1  -6   7     2637.25     2784.35    111.67 o
   0  -6   7     1655.30     1723.62     91.72 o
   1  -6   7    15630.20    15888.39    301.66 o
   2  -6   7     2134.86     2299.25    106.01 o
   3  -6   7    21908.23    21994.91    393.68 o
   4  -6   7     1301.08     1284.67     91.12 o
   5  -6   7    10756.94    10918.84    239.72 o
   6  -6   7    10552.12    10901.87    304.94 o
   7  -6   7     6409.42     6228.02    290.64 o
   8  -6   7    11015.87    11371.19    484.21 o
   9  -6   7      574.01      639.06    159.02 o
  10  -6   7     3111.27     3168.80    360.03 o
  11  -6   7     1729.27     1873.41    254.61 o
  12  -6   7      678.96      453.54    178.08 o
  13  -6   7      762.96      553.30    225.13 o
 -14  -5   7      175.28        0.00    250.74 o
 -13  -5   7     1267.41      747.16    362.12 o
 -12  -5   7     1384.38     1354.36    268.91 o
 -11  -5   7     1110.15     1246.26    203.39 o
 -10  -5   7     4354.48     3848.07    285.58 o
  -9  -5   7      267.37      304.34    106.61 o
  -8  -5   7     2483.59     2533.02    148.00 o
  -7  -5   7     2940.95     3042.54    139.66 o
  -6  -5   7     2171.76     2310.87    105.12 o
  -5  -5   7       90.02      136.39     45.56 o
  -4  -5   7      747.84      779.62     72.07 o
  -3  -5   7     1957.93     2046.13    102.74 o
  -2  -5   7        5.46       28.89     37.82 o
  -1  -5   7     2359.20     2378.17     95.29 o
   0  -5   7     2343.81     2121.17     89.34 o
   1  -5   7     2279.30     2494.31     97.97 o
   2  -5   7     5627.95     5457.34    146.51 o
   3  -5   7      424.01      349.01     55.69 o
   4  -5   7     2673.82     2570.84    112.57 o
   5  -5   7     4792.00     4984.74    151.58 o
   6  -5   7      138.49       75.04     64.62 o
   7  -5   7     2972.08     2940.70    201.31 o
   8  -5   7      250.21      204.58     96.19 o
   9  -5   7        9.94       44.07    105.72 o
  10  -5   7      502.56      521.43    163.19 o
  11  -5   7      207.70      120.01    127.75 o
  12  -5   7      398.94      342.46    157.83 o
  13  -5   7      113.55        0.89    138.77 o
  14  -5   7      334.23      393.38    189.69 o
 -14  -4   7     1234.79      946.98    367.77 o
 -13  -4   7     3085.87     2556.54    387.13 o
 -12  -4   7        0.27      226.92    162.59 o
 -11  -4   7     7979.76     8023.11    405.00 o
 -10  -4   7      944.18      994.92    142.05 o
  -9  -4   7     4352.85     4190.83    229.90 o
  -8  -4   7     2198.68     2238.20    134.30 o
  -7  -4   7     1861.25     1764.72    105.42 o
  -6  -4   7     1302.48     1232.56     82.19 o
  -5  -4   7      124.41      187.01     44.37 o
  -4  -4   7      390.81      436.27     48.54 o
  -3  -4   7     1269.11     1138.16     71.47 o
  -2  -4   7      509.15      382.66     48.84 o
  -1  -4   7    11487.53    11247.90    227.51 o
   0  -4   7     1248.69     1368.65     68.19 o
   1  -4   7    16826.47    16530.43    285.28 o
   2  -4   7     8484.90     8744.07    184.93 o
   3  -4   7     5072.46     4708.39    132.82 o
   4  -4   7    21244.52    20808.81    345.14 o
   5  -4   7      261.35      283.20     54.20 o
   6  -4   7    13754.63    13666.27    296.30 o
   7  -4   7     1470.77     1547.33    137.28 o
   8  -4   7     2223.98     2174.18    187.31 o
   9  -4   7     6005.23     6289.07    357.95 o
  10  -4   7      157.66      153.36    130.14 o
  11  -4   7     3062.45     3232.83    304.34 o
  12  -4   7      153.30      126.26    145.02 o
  13  -4   7      430.33      399.64    156.04 o
  14  -4   7      358.66      350.50    157.83 o
 -14  -3   7     1384.70     1747.15    345.14 o
 -13  -3   7      719.73      951.74    283.50 o
 -12  -3   7     3044.86     2938.31    248.06 o
 -11  -3   7     2449.13     1817.13    210.24 o
 -10  -3   7      888.17      713.81    122.99 o
  -9  -3   7     2117.69     2227.19    150.98 o
  -8  -3   7      442.29      399.64     68.49 o
  -7  -3   7      398.47      420.48     60.15 o
  -6  -3   7       72.38      115.84     41.99 o
  -5  -3   7      624.67      655.14     56.58 o
  -4  -3   7      545.94      561.04     50.03 o
  -3  -3   7       56.65       64.32     30.97 o
  -2  -3   7     1049.21      971.99     55.69 o
  -1  -3   7      375.28      467.53     43.78 o
   0  -3   7     2085.38     2045.83     76.83 o
   1  -3   7     6010.12     5684.55    127.16 o
   2  -3   7     1487.51     1421.06     68.49 o
   3  -3   7     9341.49     8931.67    176.59 o
   4  -3   7      930.45      836.20     69.39 o
   5  -3   7     3358.78     3700.36    129.84 o
   6  -3   7     1611.10     1677.16    102.14 o
   7  -3   7      577.24      406.78     94.10 o
   8  -3   7      546.39      471.11    111.97 o
   9  -3   7      211.48      159.32    118.22 o
  10  -3   7       47.32        0.00    112.27 o
  11  -3   7      456.69      245.98    141.75 o
  12  -3   7      195.91      160.21    123.58 o
  13  -3   7       24.89       38.42    118.82 o
  14  -3   7     1165.84      745.08    210.84 o
 -15  -2   7     3052.59     3158.08    583.97 o
 -14  -2   7      341.07      373.43    231.98 o
 -13  -2   7     3659.42     4192.32    331.74 o
 -12  -2   7     3762.59     3808.76    259.38 o
 -11  -2   7     1384.24     1025.00    134.60 o
 -10  -2   7     8197.87     8187.79    311.49 o
  -9  -2   7      165.92      155.45     68.19 o
  -8  -2   7     5405.08     5641.07    171.23 o
  -7  -2   7      629.58      623.58     61.64 o
  -6  -2   7      117.43      117.03     39.01 o
  -5  -2   7      437.89      426.14     44.37 o
  -4  -2   7        6.63       19.06     26.21 o
  -3  -2   7     6294.21     6512.71    125.37 o
  -2  -2   7      599.22      550.02     32.46 o
  -1  -2   7     3034.18     2955.29     73.26 o
   0  -2   7     4212.55     3968.38     90.83 o
   1  -2   7       97.92       82.79     30.08 o
   2  -2   7    16905.43    15916.09    250.74 o
   3  -2   7     1752.60     1691.46     77.13 o
   4  -2   7     9554.52     9049.30    195.35 o
   5  -2   7     9830.28     9770.26    216.49 o
   6  -2   7     1912.46     1852.86    105.12 o
   7  -2   7    14263.47    14201.10    398.15 o
   8  -2   7      307.22      136.09     80.70 o
   9  -2   7     2053.11     1867.16    220.37 o
  10  -2   7     1404.26     1405.28    171.53 o
  11  -2   7      757.72      709.04    144.43 o
  12  -2   7      496.23      471.70    142.64 o
  13  -2   7       98.71      152.17    159.62 o
  14  -2   7      311.36      320.13    219.77 o
 -15  -1   7      122.16      525.90    298.69 o
 -14  -1   7      893.20      448.18    232.28 o
 -13  -1   7      878.03      906.78    163.49 o
 -12  -1   7     1081.07      961.57    155.45 o
 -11  -1   7     4144.48     4128.89    217.09 o
 -10  -1   7      206.55      176.00     75.94 o
  -9  -1   7     7424.09     7681.54    224.54 o
  -8  -1   7     1716.04     1843.33     92.91 o
  -7  -1   7       59.20       43.18     36.03 o
  -6  -1   7      421.00      411.25     46.75 o
  -5  -1   7      144.15      131.03     30.67 o
  -4  -1   7     1741.13     2098.54     58.96 o
  -3  -1   7     6328.97     9244.36    148.90 o
  -2  -1   7      509.60      594.09     27.99 o
  -1  -1   7     4186.45     3880.53     97.38 o
   0  -1   7      448.42      391.30     27.69 o
   1  -1   7     6996.73     6500.50    128.65 o
   2  -1   7     3510.39     3359.09     91.12 o
   3  -1   7     5838.61     5516.30    134.01 o
   4  -1   7     6545.22     6078.53    154.85 o
   5  -1   7      175.45      141.45     48.24 o
   6  -1   7     3827.87     3592.86    138.77 o
   7  -1   7     2450.76     2319.80    156.04 o
   8  -1   7      434.85      300.17     89.93 o
   9  -1   7      516.45      611.96    128.94 o
  10  -1   7      529.58      516.07    133.41 o
  11  -1   7        0.12       77.43    125.97 o
  12  -1   7      168.92      130.14    151.58 o
  13  -1   7      115.30       33.35    171.53 o
  14  -1   7      178.31      337.70    224.54 o
 -15   0   7      304.36      787.66    265.63 o
 -14   0   7     3679.30     3750.39    421.38 o
 -13   0   7      128.29       57.47    107.21 o
 -12   0   7     7763.39     8105.30    353.78 o
 -11   0   7     5187.83     4981.46    266.82 o
 -10   0   7     1769.85     1824.87    146.51 o
  -9   0   7     4494.25     4654.79    179.87 o
  -8   0   7       59.68       58.96     43.18 o
  -7   0   7     2047.96     2134.57     83.68 o
  -6   0   7      852.27      808.80     52.71 o
  -5   0   7     2305.27     2572.03     77.43 o
  -4   0   7     1288.49     2006.52     64.03 o
  -3   0   7      545.66      692.66     29.18 o
  -1   0   7      422.58      421.67     27.99 o
   0   0   7    12661.20    11445.63    166.17 o
   1   0   7     5975.18     5347.45    116.73 o
   2   0   7     3436.41     3067.55     94.10 o
   3   0   7    19479.05    18218.61    306.13 o
   4   0   7        0.20       20.55     30.67 o
   5   0   7     8661.43     8583.85    188.20 o
   6   0   7     2613.97     2440.11    109.59 o
   7   0   7     4492.43     4420.13    183.74 o
   8   0   7     4364.81     4318.88    216.79 o
   9   0   7      147.54       51.22    102.14 o
  10   0   7     2919.61     3470.47    292.73 o
  11   0   7       85.38      228.11    139.66 o
  12   0   7      333.08      187.91    148.60 o
  13   0   7        0.30        0.00    154.26 o
 -15   1   7      964.92     1137.27    301.07 o
 -14   1   7      385.14      261.46    192.97 o
 -13   1   7     2398.32     2357.02    267.42 o
 -12   1   7      257.40       62.83    104.82 o
 -11   1   7      273.97       59.86     88.15 o
 -10   1   7      163.71      123.29     79.81 o
  -9   1   7     4482.72     4593.44    177.48 o
  -8   1   7      436.45      463.07     59.26 o
  -7   1   7       23.95       28.89     33.35 o
  -6   1   7        3.34        8.93     27.40 o
  -5   1   7      366.92      312.09     30.67 o
  -4   1   7     3389.95     4464.79     94.40 o
  -3   1   7    13631.66    19521.46    417.50 o
  -2   1   7        4.23        0.00    119.71 o
  -1   1   7     3376.09     3120.56     63.13 o
   0   1   7    11446.98    10009.98    148.00 o
   1   1   7     3584.31     3227.17     88.15 o
   2   1   7    14645.92    13414.63    221.86 o
   3   1   7     2813.83     2587.51     78.02 o
   4   1   7     6068.26     5640.78    138.77 o
   5   1   7     4330.11     4415.36    140.86 o
   6   1   7     2150.78     2051.49    122.09 o
   7   1   7     3671.68     3520.20    187.61 o
   8   1   7       89.92      135.50     92.32 o
   9   1   7      814.37      824.88    141.75 o
  10   1   7      625.16      513.39    131.92 o
  11   1   7       95.07      168.55    128.05 o
  12   1   7        0.60       42.58    142.34 o
  13   1   7       49.39      137.28    191.18 o
 -15   2   7     1868.11     1724.22    339.19 o
 -14   2   7     3591.05     4004.41    445.20 o
 -13   2   7     4474.09     4237.28    333.53 o
 -12   2   7     1194.98     1387.11    180.46 o
 -11   2   7    17335.29    16792.49    518.16 o
 -10   2   7     1670.10     1610.76    138.47 o
  -9   2   7     5187.14     5051.15    184.63 o
  -8   2   7     4235.37     4283.44    142.94 o
  -7   2   7        6.97       41.10     32.46 o
  -6   2   7     1059.18     1101.53     56.58 o
  -5   2   7     1406.08     1524.99     55.98 o
  -4   2   7     2105.79     2169.41     73.85 o
  -3   2   7      413.18      414.82     28.29 o
  -2   2   7      222.46      207.56     22.63 o
  -1   2   7     7558.42     7366.48    122.09 o
   0   2   7      201.25      195.05     26.80 o
   1   2   7    15608.17    14946.18    253.12 o
   2   2   7     3252.28     3003.83     89.64 o
   3   2   7     6182.72     5616.36    142.64 o
   4   2   7    13059.06    12949.78    241.21 o
   5   2   7      740.54      722.15     69.39 o
   6   2   7    13414.65    13012.02    301.96 o
   7   2   7      640.76      669.44     97.38 o
   8   2   7     1192.85      960.97    127.75 o
   9   2   7     1036.13     1209.04    166.47 o
  10   2   7      620.30      379.09    150.68 o
  11   2   7      676.83      556.57    181.36 o
  12   2   7       16.80        0.00    154.85 o
  13   2   7       17.66        5.96    183.14 o
 -15   3   7     1080.26      980.03    286.18 o
 -14   3   7      166.48       95.00    199.52 o
 -13   3   7      422.12      116.73    143.54 o
 -12   3   7      866.30      662.59    143.83 o
 -11   3   7       14.43        0.00     83.38 o
 -10   3   7      819.68      737.63    111.67 o
  -9   3   7      218.02      102.74     63.13 o
  -8   3   7       45.05      116.73     55.98 o
  -7   3   7        8.06       71.77     33.65 o
  -6   3   7        5.89       19.36     29.18 o
  -5   3   7      332.57      307.32     36.93 o
  -4   3   7     1708.59     1768.29     60.75 o
  -3   3   7     1935.91     2250.41     64.32 o
  -2   3   7     6730.22     6627.96    128.94 o
  -1   3   7       96.81      108.40     26.80 o
   0   3   7    12522.50    12042.11    190.88 o
   1   3   7     1397.00     1178.96     55.69 o
   2   3   7     6833.68     6360.54    151.28 o
   3   3   7    13657.41    12941.15    253.42 o
   4   3   7      448.02      411.25     56.28 o
   5   3   7    10876.53    11076.97    237.64 o
   6   3   7     3216.81     3236.11    164.98 o
   7   3   7      599.20      523.22    102.74 o
   8   3   7     2449.81     2764.40    213.22 o
   9   3   7       68.14       72.96    113.16 o
  10   3   7      350.84      272.18    140.56 o
  11   3   7      147.61       70.28    136.39 o
  12   3   7        3.21        0.00    152.47 o
  13   3   7       82.32       30.08    191.78 o
 -15   4   7     4641.04     4321.56    480.34 o
 -14   4   7      326.96       89.93    178.97 o
 -13   4   7     5349.75     5168.78    360.92 o
 -12   4   7     3204.74     3221.81    239.13 o
 -11   4   7     5234.48     5230.12    276.65 o
 -10   4   7     3721.27     3420.14    189.69 o
  -9   4   7      824.64      646.51     79.51 o
  -8   4   7     8010.09     8073.44    233.17 o
  -7   4   7      566.22      566.40     58.96 o
  -6   4   7      576.84      614.34     53.30 o
  -5   4   7      115.82       65.81     32.46 o
  -4   4   7       89.03       92.32     31.57 o
  -3   4   7      336.21      275.76     36.63 o
  -2   4   7      531.00      519.94     43.78 o
  -1   4   7     4484.07     4362.95    108.69 o
   0   4   7     3652.74     3435.63     97.38 o
   1   4   7      798.17      798.08     59.86 o
   2   4   7    21900.31    21282.00    363.01 o
   3   4   7     1523.08     1466.33     87.25 o
   4   4   7     2745.43     2661.37    111.08 o
   5   4   7     3557.33     3484.46    151.28 o
   6   4   7     1124.37     1270.68    119.12 o
   7   4   7     4501.68     4526.14    225.43 o
   8   4   7        0.28       19.65    107.80 o
   9   4   7      941.51     1259.06    205.77 o
  10   4   7      340.28      244.49    157.53 o
  11   4   7        0.48      102.44    155.15 o
  12   4   7       84.74      136.69    182.55 o
 -15   5   7      434.98      471.11    264.14 o
 -14   5   7      281.23      189.40    203.09 o
 -13   5   7      217.20      195.35    149.49 o
 -12   5   7      943.38      499.10    140.86 o
 -11   5   7      158.93       93.51    100.36 o
 -10   5   7        0.23        0.00     73.55 o
  -9   5   7      447.40      462.77     92.32 o
  -8   5   7      195.18      130.43     64.92 o
  -7   5   7      866.30      863.00     89.64 o
  -6   5   7     2002.73     1884.13     91.72 o
  -5   5   7      813.75      858.83     66.11 o
  -4   5   7     4748.65     4669.38    120.61 o
  -3   5   7      787.57      806.42     59.56 o
  -2   5   7     9883.63     9067.47    202.80 o
  -1   5   7     5002.53     4907.91    132.82 o
   0   5   7      435.02      439.84     52.11 o
   1   5   7    18209.95    17940.78    332.93 o
   2   5   7     2096.24     1921.65     95.89 o
   3   5   7    10693.33    10539.45    253.42 o
   4   5   7     3513.55     3448.73    138.18 o
   5   5   7     2474.08     2529.15    150.68 o
   6   5   7    10881.13    12661.52    379.09 o
   7   5   7       49.42       70.87    108.99 o
   8   5   7     1673.73     1720.34    229.00 o
   9   5   7      182.78      210.84    132.82 o
  10   5   7        5.23       14.00    132.52 o
  11   5   7      438.67      530.37    222.45 o
  12   5   7       45.42      254.31    192.37 o
 -15   6   7     2681.26     2206.04    488.08 o
 -14   6   7     6632.00     6870.36    737.63 o
 -13   6   7      305.68      329.06    166.47 o
 -12   6   7    11531.69    11273.21    517.26 o
 -11   6   7      864.62      639.95    144.43 o
 -10   6   7     1913.55     1894.25    191.48 o
  -9   6   7     4544.68     4557.71    219.17 o
  -8   6   7     2005.44     1822.78    129.24 o
  -7   6   7     3132.40     3274.52    161.11 o
  -6   6   7      144.87      204.88     64.03 o
  -5   6   7     3292.96     3410.91    115.84 o
  -4   6   7       29.45       92.91     43.18 o
  -3   6   7      472.65      507.44     58.96 o
  -2   6   7      102.83       88.15     44.97 o
  -1   6   7      660.77      541.68     62.24 o
   0   6   7     3451.83     3334.08    116.44 o
   1   6   7     3956.91     3940.09    136.39 o
   2   6   7     5278.70     5372.47    164.68 o
   3   6   7     2667.21     2665.54    133.71 o
   4   6   7     1598.59     1492.53    134.60 o
   5   6   7     6017.36     5748.58    242.70 o
   6   6   7      611.09      516.97    136.39 o
   7   6   7      426.84      386.83    146.22 o
   8   6   7      519.95      527.99    168.85 o
   9   6   7        1.88      141.45    122.99 o
  10   6   7      418.26      172.72    188.20 o
  11   6   7       58.31       69.39    181.95 o
 -14   7   7       86.00      117.63    265.93 o
 -13   7   7      763.67      609.58    216.49 o
 -12   7   7       82.48      215.01    152.17 o
 -11   7   7       98.44      120.90    123.58 o
 -10   7   7        0.75       28.59    104.82 o
  -9   7   7        0.77       21.74     86.06 o
  -8   7   7      330.12      419.29    103.63 o
  -7   7   7      798.21      912.43    109.89 o
  -6   7   7     1679.51     1584.25    127.45 o
  -5   7   7      460.87      479.74     86.06 o
  -4   7   7     4830.53     4951.09    180.16 o
  -3   7   7    10641.20    10673.16    256.10 o
  -2   7   7      149.78      158.72     53.30 o
  -1   7   7    11235.58    10926.88    244.49 o
   0   7   7     6594.56     7122.59    195.65 o
   1   7   7    16560.71    16635.25    357.05 o
   2   7   7     4719.29     4423.70    184.04 o
   3   7   7      165.95      121.20     82.49 o
   4   7   7    14784.34    15683.21    485.10 o
   5   7   7      966.91      738.82    155.15 o
   6   7   7     1619.66     1076.52    224.54 o
   7   7   7      889.94      927.03    214.71 o
   8   7   7       99.37      106.61    155.75 o
   9   7   7      783.74      692.96    228.41 o
  10   7   7        0.11       25.61    162.59 o
 -14   8   7     6178.85     7280.12    804.63 o
 -13   8   7     1774.11     1569.36    407.08 o
 -12   8   7     3680.33     4150.62    400.53 o
 -11   8   7     4914.48     5122.92    421.38 o
 -10   8   7      630.76      485.70    150.38 o
  -9   8   7     8400.27     7540.99    381.47 o
  -8   8   7     1399.54     1292.71    155.75 o
  -7   8   7     1052.83      882.06    135.20 o
  -6   8   7       86.43       82.19     76.23 o
  -5   8   7      938.53     1046.44    123.88 o
  -4   8   7      157.58      148.60     78.32 o
  -3   8   7      347.44      318.64     76.23 o
  -2   8   7      237.26      243.59     72.96 o
  -1   8   7     5658.48     5140.78    200.12 o
   0   8   7      258.96      173.91     65.81 o
   1   8   7     3199.93     3271.54    183.14 o
   2   8   7     4450.26     4090.17    245.38 o
   3   8   7     4429.83     5007.97    265.63 o
   4   8   7     5796.20     5838.81    338.59 o
   5   8   7     1744.38     1588.42    259.97 o
   6   8   7     2470.64     2511.58    324.30 o
   7   8   7      627.29      844.24    223.94 o
   8   8   7     1348.80     1885.62    322.81 o
   9   8   7       83.14       10.72    198.03 o
  10   8   7      121.51        6.55    230.19 o
 -13   9   7       52.11      269.80    247.76 o
 -12   9   7        0.04       28.59    175.40 o
 -11   9   7     1620.97     1610.76    270.40 o
 -10   9   7      141.88      158.43    171.53 o
  -9   9   7      247.81      288.26    133.41 o
  -8   9   7     3929.56     4137.52    297.79 o
  -7   9   7     1091.46      745.97    156.64 o
  -6   9   7       97.64      139.66     95.00 o
  -5   9   7     5322.42     5155.37    268.91 o
  -4   9   7      276.92      231.68    102.74 o
  -3   9   7     5386.45     5424.58    266.23 o
  -2   9   7     3740.69     3584.82    220.07 o
  -1   9   7     2055.89     1868.94    170.04 o
   0   9   7    13210.66    12928.04    425.84 o
   1   9   7      867.06     1104.21    145.92 o
   2   9   7     7164.89     7812.27    381.77 o
   3   9   7     4349.26     4577.06    307.32 o
   4   9   7     5826.16     6153.87    446.09 o
   5   9   7     2176.00     2272.75    307.92 o
   6   9   7      487.00      394.28    195.35 o
   7   9   7     2442.58     2152.74    468.13 o
   8   9   7       40.64        0.00    214.71 o
   9   9   7        8.25        0.00    218.28 o
 -13  10   7     6083.35     6337.01    767.11 o
 -12  10   7     1014.91     1762.93    435.97 o
 -11  10   7     4376.52     4509.17    440.73 o
 -10  10   7      247.69       71.77    175.10 o
  -9  10   7     1934.93     2137.55    318.64 o
  -8  10   7     7063.54     7532.05    414.53 o
  -7  10   7     1691.73     1840.35    228.41 o
  -6  10   7     2193.86     2312.06    240.02 o
  -5  10   7      251.82      234.66    124.48 o
  -4  10   7      465.86      572.06    143.24 o
  -3  10   7     1839.95     1674.19    207.56 o
  -2  10   7     4117.54     3903.46    284.99 o
  -1  10   7     4308.20     3840.92    290.64 o
   0  10   7     3984.66     3803.10    277.54 o
   1  10   7      174.11       86.36    125.07 o
   2  10   7     7156.64     8188.39    515.78 o
   3  10   7       27.50        0.00    158.13 o
   4  10   7      638.56      798.98    294.52 o
   5  10   7     4089.43     3979.10    570.57 o
   6  10   7     1548.16     1506.83    391.60 o
   7  10   7      921.88      656.04    312.38 o
   8  10   7       44.32        0.00    227.51 o
 -12  11   7       14.35        0.00    266.23 o
 -11  11   7      323.32      508.63    324.89 o
 -10  11   7      771.03     1030.36    265.93 o
  -9  11   7      134.17       52.41    174.80 o
  -8  11   7     1876.16     1588.42    292.73 o
  -7  11   7     4446.61     4802.49    436.56 o
  -6  11   7     2302.80     1470.50    280.82 o
  -5  11   7     3783.37     4099.11    314.77 o
  -4  11   7     2198.58     2474.35    259.67 o
  -3  11   7      594.38      384.75    185.52 o
  -2  11   7     8141.64     7655.93    509.52 o
  -1  11   7      538.62      495.53    176.00 o
   0  11   7     3647.27     4175.64    388.02 o
   1  11   7     7614.56     7951.05    523.82 o
   2  11   7      199.58      132.52    201.90 o
   3  11   7     4500.16     4456.75    596.18 o
   4  11   7     3307.09     3181.91    543.17 o
   5  11   7     1603.79     1657.81    451.75 o
   6  11   7     1340.99     1597.06    451.75 o
   7  11   7      961.99     1133.40    385.64 o
 -11  12   7      375.26        0.00    293.92 o
 -10  12   7     2000.79     2386.80    525.60 o
  -9  12   7     1615.48      906.48    362.41 o
  -8  12   7     5858.97     6048.16    519.65 o
  -7  12   7      114.64      237.34    193.86 o
  -6  12   7      348.44      190.59    190.88 o
  -5  12   7     1102.28     1780.20    301.07 o
  -4  12   7      753.55      428.52    212.03 o
  -3  12   7       18.55      272.18    187.91 o
  -2  12   7     1325.41     1410.04    280.52 o
  -1  12   7      312.63      273.08    179.27 o
   0  12   7     2419.83     2583.94    491.95 o
   1  12   7     3329.72     3775.11    578.61 o
   2  12   7     1404.68      978.25    338.59 o
   3  12   7     4254.84     5303.68    664.37 o
   4  12   7       26.20      212.62    257.29 o
   5  12   7     3823.96     4993.97    705.17 o
   6  12   7       44.16       53.01    253.72 o
 -10  13   7     2011.64     1770.08    521.14 o
  -9  13   7      378.60      359.43    332.34 o
  -8  13   7      352.62      349.31    324.00 o
  -7  13   7      896.54      308.51    343.35 o
  -6  13   7     1597.17     1831.12    470.21 o
  -5  13   7       61.24      168.85    284.09 o
  -4  13   7     2533.93     3194.41    582.48 o
  -3  13   7     2294.97     2140.83    493.14 o
  -2  13   7      544.83      663.48    342.16 o
  -1  13   7     3501.64     4517.21    650.38 o
   0  13   7      430.87      356.75    279.33 o
   1  13   7     5203.10     4527.93    643.53 o
   2  13   7      740.04     1298.67    405.29 o
   3  13   7      812.30      240.32    290.94 o
   4  13   7     2181.95     2423.73    545.26 o
  -8  14   7      617.87      675.99    371.94 o
  -7  14   7      302.82      466.94    342.46 o
  -6  14   7        1.75      289.75    300.17 o
  -5  14   7      535.44        0.00    283.50 o
  -4  14   7     1542.21     2748.32    597.07 o
  -3  14   7     1114.21      892.18    390.11 o
  -2  14   7     1206.14     1065.20    395.17 o
  -1  14   7     9259.49     9232.44    923.75 o
   0  14   7      209.66      136.39    241.81 o
   1  14   7     1278.45     1487.77    443.11 o
   2  14   7      800.97      140.56    285.58 o
  -5  15   7     1710.65     2157.50    572.06 o
  -4  15   7     1253.97      867.47    439.84 o
  -3  15   7      610.92      594.39    374.92 o
  -2  15   7       66.76        0.00    277.24 o
   0 -16   8    10801.17    10618.37    728.10 o
   1 -16   8      427.76      395.47    250.15 o
   2 -16   8     2140.48     1848.10    345.14 o
   3 -16   8     2431.10     2863.87    440.73 o
   4 -16   8     1986.98     1980.91    552.70 o
  -4 -15   8     2130.07     1603.91    466.94 o
  -3 -15   8      813.64     1182.53    385.64 o
  -2 -15   8      594.71      536.32    321.62 o
  -1 -15   8       41.57       92.32    173.31 o
   0 -15   8     2079.46     2172.99    353.18 o
   1 -15   8        3.63        0.00    147.41 o
   2 -15   8      103.64       54.50    171.83 o
   3 -15   8       47.60      314.47    207.86 o
   4 -15   8      403.04      213.81    209.35 o
   5 -15   8        1.30        0.00    195.05 o
   6 -15   8     1405.83     1672.40    359.73 o
   7 -15   8        0.84        0.00    283.50 o
  -6 -14   8     5731.47     6188.71    815.65 o
  -5 -14   8     3429.33     2978.81    568.19 o
  -4 -14   8     9234.32     9847.98    940.72 o
  -3 -14   8      162.67      181.36    275.46 o
  -2 -14   8    12447.91    11699.35    695.34 o
  -1 -14   8     2139.03     2274.53    284.09 o
   0 -14   8     8484.68     8750.02    500.29 o
   1 -14   8     7281.27     7945.09    483.02 o
   2 -14   8     1064.98     1084.56    222.45 o
   3 -14   8     7088.99     6604.43    446.99 o
   4 -14   8      358.87      336.80    166.76 o
   5 -14   8     1166.06     1141.14    223.94 o
   6 -14   8     2368.66     3060.11    404.70 o
   7 -14   8     1237.37     1187.59    300.17 o
   8 -14   8      555.01      380.88    211.73 o
  -7 -13   8      571.53      547.04    333.53 o
  -6 -13   8     1612.95     1674.78    445.79 o
  -5 -13   8       58.94      192.37    249.85 o
  -4 -13   8     2151.99     2220.63    350.80 o
  -3 -13   8      517.90      637.27    180.16 o
  -2 -13   8        2.18       67.60    127.75 o
  -1 -13   8      745.69      623.87    184.33 o
   0 -13   8      595.86      770.09    198.63 o
   1 -13   8       32.45        0.00    120.90 o
   2 -13   8      158.82       92.91    131.92 o
   3 -13   8       63.12       19.36    122.69 o
   4 -13   8     2173.35     2111.94    282.60 o
   5 -13   8     1266.43     1349.00    239.72 o
   6 -13   8      691.42      642.34    204.29 o
   7 -13   8     2416.55     3142.00    343.35 o
   8 -13   8        1.22       44.37    182.84 o
   9 -13   8     1773.61     1761.74    355.56 o
  -8 -12   8     5606.67     5653.58    770.98 o
  -7 -12   8     1137.84      647.40    354.97 o
  -6 -12   8    13360.38    12636.21    994.63 o
  -5 -12   8      478.82      503.86    213.81 o
  -4 -12   8    12292.64    11697.86    532.45 o
  -3 -12   8    12334.24    13662.40    581.59 o
  -2 -12   8     6287.52     6273.58    388.02 o
  -1 -12   8    10068.75    10451.90    487.78 o
   0 -12   8      652.40      947.28    185.52 o
   1 -12   8    18178.14    18411.29    690.28 o
   2 -12   8     3120.21     3320.08    296.30 o
   3 -12   8     5826.97     6175.01    393.09 o
   4 -12   8     9584.36     9765.19    506.84 o
   5 -12   8       70.36       12.81    122.69 o
   6 -12   8     4328.58     4806.96    381.77 o
   7 -12   8       27.34      281.71    154.26 o
   8 -12   8      149.80      230.49    171.53 o
   9 -12   8      285.47      118.82    189.99 o
  10 -12   8     1149.15     1001.77    285.88 o
 -10 -11   8      743.74      568.48    342.76 o
  -9 -11   8     1239.94     2148.27    525.60 o
  -8 -11   8      729.51      578.91    299.88 o
  -7 -11   8       90.11      253.42    181.36 o
  -6 -11   8     1521.08     1342.45    283.20 o
  -5 -11   8       53.25      168.25    158.43 o
  -4 -11   8       18.39      162.59    111.97 o
  -3 -11   8     2091.17     2236.42    244.19 o
  -2 -11   8       28.98      137.88    107.80 o
  -1 -11   8        1.44       99.46     98.87 o
   0 -11   8       60.71      140.86     94.40 o
   1 -11   8      209.83      254.02    122.09 o
   2 -11   8      756.79      835.31    175.10 o
   3 -11   8     4330.06     3777.79    306.13 o
   4 -11   8      167.08      138.18    124.77 o
   5 -11   8     1568.64     1723.32    240.62 o
   6 -11   8      385.13      535.73    173.61 o
   7 -11   8     9637.09     9717.55    512.50 o
   8 -11   8     2531.01     2444.87    287.96 o
   9 -11   8      475.81      223.05    173.02 o
  10 -11   8     6374.04     6763.45    567.89 o
  11 -11   8      189.49       35.14    176.59 o
 -10 -10   8     4407.28     5577.35    754.90 o
  -9 -10   8     1265.64      829.05    344.55 o
  -8 -10   8    13921.22    12752.94    703.98 o
  -7 -10   8     2876.45     2799.84    348.12 o
  -6 -10   8     3141.34     3503.82    375.52 o
  -5 -10   8    26558.64    26129.46    730.78 o
  -4 -10   8      698.45      590.52    128.05 o
  -3 -10   8    39646.83    39600.08    974.67 o
  -2 -10   8     6446.40     6102.06    299.58 o
  -1 -10   8     6708.07     7480.24    325.49 o
   0 -10   8    29352.39    30530.23    789.74 o
   1 -10   8    11753.37    12392.02    432.10 o
   2 -10   8    12385.41    12445.02    431.80 o
   3 -10   8     2394.47     2281.98    203.09 o
   4 -10   8     6040.89     6084.78    361.82 o
   5 -10   8      754.58      605.11    157.83 o
   6 -10   8     2658.62     2481.50    269.20 o
   7 -10   8     3113.78     3487.44    315.36 o
   8 -10   8       64.06       45.26    125.37 o
   9 -10   8      487.92      515.48    184.63 o
  10 -10   8       57.87       25.31    156.64 o
  11 -10   8       31.69      112.86    164.98 o
  12 -10   8       26.49       57.47    175.70 o
 -11  -9   8     1479.52      898.44    363.60 o
 -10  -9   8      782.28      435.67    285.88 o
  -9  -9   8      180.03      311.79    192.37 o
  -8  -9   8     2095.53     2367.45    317.45 o
  -7  -9   8     1006.93     1264.42    201.01 o
  -6  -9   8      886.70     1191.47    191.48 o
  -5  -9   8      197.40      317.45    107.50 o
  -4  -9   8       12.92       47.65     71.77 o
  -3  -9   8    10819.83    10180.02    337.40 o
  -2  -9   8       56.16      162.89     79.21 o
  -1  -9   8      166.31      110.78     81.30 o
   0  -9   8      454.03      351.39     95.00 o
   1  -9   8     1582.46     1613.44    153.36 o
   2  -9   8      447.90      397.25     96.78 o
   3  -9   8     3407.78     3443.96    202.50 o
   4  -9   8      939.43      896.35    143.83 o
   5  -9   8     1969.52     1917.48    192.08 o
   6  -9   8     6670.03     5921.59    362.41 o
   7  -9   8     1436.45     1588.72    221.86 o
   8  -9   8     3836.80     4262.89    342.16 o
   9  -9   8      839.82     1226.31    222.45 o
  10  -9   8     8322.79     7979.93    480.64 o
  11  -9   8     3487.38     4045.21    383.56 o
  12  -9   8       91.33       29.18    182.25 o
 -12  -8   8     4016.44     3802.80    637.87 o
 -11  -8   8     1843.33     2805.20    538.71 o
 -10  -8   8     1650.25     1334.11    268.31 o
  -9  -8   8    16122.59    15877.67    761.45 o
  -8  -8   8     3622.40     3594.35    292.43 o
  -7  -8   8    18841.86    19059.28    666.76 o
  -6  -8   8     2896.37     2554.46    176.59 o
  -5  -8   8    37498.23    36302.92    792.42 o
  -4  -8   8    26422.47    25635.42    549.13 o
  -3  -8   8     4609.11     4770.03    199.82 o
  -2  -8   8    25537.50    25570.50    499.99 o
  -1  -8   8      912.42     1044.65     99.16 o
   0  -8   8    38390.60    38900.27    687.60 o
   1  -8   8     5503.40     6367.69    206.97 o
   2  -8   8    13852.12    13830.05    351.39 o
   3  -8   8    11597.66    11801.79    354.67 o
   4  -8   8     4220.60     4101.19    210.84 o
   5  -8   8     3156.08     3451.41    225.13 o
   6  -8   8       49.51       52.71     79.21 o
   7  -8   8     2319.66     2456.19    256.10 o
   8  -8   8     3817.02     3661.05    307.92 o
   9  -8   8      999.24      993.43    196.24 o
  10  -8   8      510.02      337.40    154.85 o
  11  -8   8     2504.03     2893.94    317.15 o
  12  -8   8      195.36        5.66    175.70 o
  13  -8   8      585.48      465.45    344.84 o
 -13  -7   8      726.52     1174.79    417.80 o
 -12  -7   8     5134.01     4623.52    664.97 o
 -11  -7   8       10.42      164.98    220.96 o
 -10  -7   8      561.81      170.93    165.57 o
  -9  -7   8     5454.44     5763.17    350.50 o
  -8  -7   8     2375.35     1968.40    171.23 o
  -7  -7   8       47.64       94.10     89.93 o
  -6  -7   8      254.58      156.34     71.47 o
  -5  -7   8      204.11      170.63     70.28 o
  -4  -7   8      670.88      805.83     90.83 o
  -3  -7   8     1178.48     1249.24    102.44 o
  -2  -7   8     7100.04     7342.36    209.65 o
  -1  -7   8        2.34       74.75     50.33 o
   0  -7   8      138.76      186.42     58.07 o
   1  -7   8     3630.36     3583.03    136.69 o
   2  -7   8      804.98     1225.41     95.00 o
   3  -7   8      312.83      369.86     67.60 o
   4  -7   8    10957.21    11619.54    318.64 o
   5  -7   8      404.29      507.44    102.74 o
   6  -7   8     3449.33     3614.30    204.88 o
   7  -7   8     2701.02     3027.06    255.21 o
   8  -7   8     8570.76     8262.54    427.03 o
   9  -7   8     4293.84     4971.94    352.29 o
  10  -7   8     2738.88     2300.74    273.08 o
  11  -7   8     7188.04     8870.93    613.15 o
  12  -7   8      889.83     1414.21    284.99 o
  13  -7   8     3774.89     4108.04    664.67 o
 -13  -6   8     2173.79     1821.89    476.17 o
 -12  -6   8       86.79      225.73    252.53 o
 -11  -6   8    14971.50    14550.12    712.02 o
 -10  -6   8      330.55      235.26    130.43 o
  -9  -6   8    10048.32    10381.03    385.94 o
  -8  -6   8     6439.59     6514.50    261.46 o
  -7  -6   8    12779.31    12644.54    351.99 o
  -6  -6   8    34908.21    35051.01    624.17 o
  -5  -6   8     6069.15     6414.44    192.37 o
  -4  -6   8    45365.76    45149.43    750.73 o
  -3  -6   8     4844.43     4724.17    159.02 o
  -2  -6   8    45747.73    44695.30    736.14 o
  -1  -6   8    14613.27    15073.34    312.09 o
   0  -6   8     8464.42     8971.88    225.73 o
   1  -6   8    42194.01    42293.90    701.60 o
   2  -6   8     8467.21     9504.33    218.28 o
   3  -6   8    14117.26    14379.78    292.13 o
   4  -6   8     2963.97     3335.87    142.34 o
   5  -6   8     4724.17     5135.42    185.52 o
   6  -6   8     3778.88     3912.39    216.49 o
   7  -6   8     5026.95     5309.33    273.97 o
   8  -6   8       30.27      112.86    108.69 o
   9  -6   8     2067.67     2412.41    255.51 o
  10  -6   8     7495.49     7204.18    429.12 o
  11  -6   8      976.45     1108.68    216.49 o
  12  -6   8     1627.50     2142.32    293.03 o
  13  -6   8       22.17      216.49    195.95 o
 -14  -5   8     4331.92     4177.43    671.82 o
 -13  -5   8       86.65      189.40    266.23 o
 -12  -5   8     4443.88     4119.06    596.48 o
 -11  -5   8       71.31      137.88    115.54 o
 -10  -5   8      344.97      129.54    118.22 o
  -9  -5   8     1558.24     1702.18    166.76 o
  -8  -5   8     1371.47     1271.27    128.35 o
  -7  -5   8     1120.97     1189.38    100.95 o
  -6  -5   8       35.27      108.40     49.73 o
  -5  -5   8     1986.05     2167.03     98.27 o
  -4  -5   8       13.49       61.05     45.86 o
  -3  -5   8        1.17       54.50     39.31 o
  -2  -5   8       34.73       81.00     41.69 o
  -1  -5   8     2752.47     2737.01    109.89 o
   0  -5   8     1879.09     2045.53     97.08 o
   1  -5   8     9575.98    10381.92    233.47 o
   2  -5   8    14062.41    15092.39    285.28 o
   3  -5   8      704.29      502.38     63.13 o
   4  -5   8    13812.42    14255.00    271.29 o
   5  -5   8     2894.17     2926.40    125.37 o
   6  -5   8      247.27      282.01     81.60 o
   7  -5   8    25972.36    26119.93    690.88 o
   8  -5   8      907.92      804.63    164.68 o
   9  -5   8     6649.49     8208.93    450.26 o
  10  -5   8    12164.35    13067.71    564.02 o
  11  -5   8     2390.71     2354.34    274.56 o
  12  -5   8     3577.99     3642.00    346.63 o
  13  -5   8      225.72        0.00    160.81 o
 -14  -4   8      136.48      177.19    223.05 o
 -13  -4   8     1261.74     1288.55    303.75 o
 -12  -4   8     4325.13     4549.96    327.87 o
 -11  -4   8    16755.80    17237.98    621.49 o
 -10  -4   8     4610.07     4483.56    249.55 o
  -9  -4   8      509.47      280.82     87.55 o
  -8  -4   8    47801.06    46773.59    929.71 o
  -7  -4   8        8.30       48.54     47.35 o
  -6  -4   8    29193.82    28982.90    475.28 o
  -5  -4   8    31247.10    30163.35    481.23 o
  -4  -4   8     9822.93     8898.02    179.27 o
  -3  -4   8    69645.67    69419.48   1048.23 o
  -2  -4   8     1349.49     1385.03     75.34 o
  -1  -4   8    42973.71    44333.78    694.45 o
   0  -4   8     7424.11     7407.87    173.31 o
   1  -4   8    44159.04    45238.77    714.11 o
   2  -4   8     4730.00     4736.38    139.96 o
   3  -4   8     5478.15     5279.85    144.73 o
   4  -4   8    24479.47    25611.00    409.76 o
   5  -4   8     7157.76     6970.12    193.56 o
   6  -4   8     3882.25     3935.02    174.80 o
   7  -4   8      121.77       83.38     78.91 o
   8  -4   8     3953.80     4342.70    252.53 o
   9  -4   8      232.47      155.15    102.74 o
  10  -4   8     1351.59     1692.05    235.55 o
  11  -4   8       98.17      333.82    150.68 o
  12  -4   8     1777.59     2147.97    289.75 o
  13  -4   8     2233.09     2794.48    312.09 o
 -14  -3   8     3478.02     3260.82    433.59 o
 -13  -3   8       62.18      268.31    197.14 o
 -12  -3   8        2.94       86.66    101.55 o
 -11  -3   8     3620.08     3268.86    224.83 o
 -10  -3   8        6.43      123.29     85.17 o
  -9  -3   8     2912.74     3149.75    173.61 o
  -8  -3   8      629.16      482.42     77.72 o
  -7  -3   8        5.44       33.65     45.26 o
  -6  -3   8      135.77      104.82     42.88 o
  -5  -3   8     3965.43     3879.63    111.97 o
  -4  -3   8     4265.68     4678.31    117.93 o
  -3  -3   8     4041.27     3981.48    110.48 o
  -2  -3   8    11403.84    11752.36    225.43 o
  -1  -3   8     4624.79     4590.17    117.03 o
   0  -3   8      562.23      589.93     50.03 o
   1  -3   8     5233.54     5255.73    133.71 o
   2  -3   8    12239.54    11727.05    237.34 o
   3  -3   8    20530.01    21151.87    357.65 o
   4  -3   8     1561.99     1643.81     88.74 o
   5  -3   8    11143.20    11359.87    262.06 o
   6  -3   8     6494.39     6698.83    203.09 o
   7  -3   8    14633.29    14401.81    398.74 o
   8  -3   8     4590.73     4206.01    256.40 o
   9  -3   8     1423.31     1798.66    220.96 o
  10  -3   8    11000.54    12054.62    529.18 o
  11  -3   8        5.97      112.86    108.99 o
  12  -3   8     2461.88     2734.33    260.87 o
  13  -3   8     3192.20     4196.48    371.64 o
 -15  -2   8      157.32      173.61    399.93 o
 -14  -2   8     2296.85     1688.48    332.93 o
 -13  -2   8      827.91      901.71    207.86 o
 -12  -2   8    12089.87    12052.83    448.77 o
 -11  -2   8      199.78      206.37     95.29 o
 -10  -2   8     6154.79     6254.82    240.32 o
  -9  -2   8    12507.59    11849.74    300.47 o
  -8  -2   8    30852.54    30419.45    573.55 o
  -7  -2   8    26047.88    25203.62    412.74 o
  -6  -2   8     1747.37     1639.05     75.64 o
  -5  -2   8    77632.59    75966.43   1051.21 o
  -4  -2   8      553.45      718.57     42.88 o
  -3  -2   8    45455.25    54335.42    898.74 o
  -2  -2   8    22955.35    26588.06    612.26 o
  -1  -2   8    27832.05    27538.61    458.00 o
   0  -2   8    45238.81    46080.03    691.18 o
   1  -2   8     2152.15     2200.09     78.91 o
   2  -2   8    28006.54    27933.48    430.01 o
   3  -2   8       51.81       69.39     38.12 o
   4  -2   8     8176.44     8004.35    184.04 o
   5  -2   8        0.87       24.12     42.58 o
   6  -2   8     3252.06     3267.97    144.73 o
   7  -2   8     1534.96     1426.72    134.30 o
   8  -2   8    20449.29    22337.67    711.13 o
   9  -2   8     1752.46     1447.86    200.12 o
  10  -2   8      633.48      819.23    148.00 o
  11  -2   8     9032.65    10098.42    446.39 o
  12  -2   8     1010.58     1365.67    204.58 o
  13  -2   8     1466.40     2086.93    354.07 o
 -15  -1   8     1675.33     1139.65    306.43 o
 -14  -1   8      253.24      308.21    226.32 o
 -13  -1   8     1667.18     1929.69    209.35 o
 -12  -1   8     2589.61     2153.93    182.25 o
 -11  -1   8     1867.68     1839.46    162.00 o
 -10  -1   8     5222.36     5139.89    209.05 o
  -9  -1   8       58.40      105.12     60.75 o
  -8  -1   8     2185.58     2308.19    117.93 o
  -7  -1   8     8071.52     7495.13    167.36 o
  -6  -1   8       35.93       26.50     30.37 o
  -5  -1   8      118.33      112.27     27.10 o
  -4  -1   8     3402.54     4396.60     99.76 o
  -3  -1   8     4728.63     6841.17    116.14 o
  -2  -1   8    22055.98    34373.23    502.97 o
  -1  -1   8        9.13       37.82     19.65 o
   0  -1   8     4527.66     4459.73     95.89 o
   1  -1   8    13561.43    13304.45    220.66 o
   2  -1   8     1756.85     1575.92     72.66 o
   3  -1   8     5814.89     5833.15    154.26 o
   4  -1   8     3991.07     3642.89    130.14 o
   5  -1   8     9657.52     9648.16    221.56 o
   6  -1   8    12221.28    12640.97    292.73 o
   7  -1   8       34.25       29.18     61.05 o
   8  -1   8    16679.51    17601.89    470.21 o
   9  -1   8     1470.39     1334.11    165.57 o
  10  -1   8     2156.47     2421.64    221.86 o
  11  -1   8     4732.49     5115.77    376.41 o
  12  -1   8      118.17      141.15    155.15 o
  13  -1   8     2085.39     2378.17    365.99 o
 -15   0   8       32.23        0.00    187.91 o
 -14   0   8     5666.31     5313.20    489.27 o
 -13   0   8       62.69       19.65    106.61 o
 -12   0   8     3896.75     4074.99    234.96 o
 -11   0   8     9882.93     9471.27    363.90 o
 -10   0   8    15615.56    15530.15    417.21 o
  -9   0   8    20252.19    20671.53    444.01 o
  -8   0   8       51.59       67.00     50.92 o
  -7   0   8    44398.20    43916.57    643.23 o
  -6   0   8    15558.79    15253.20    270.10 o
  -5   0   8    30133.00    38402.66    593.20 o
  -4   0   8    25874.03    35091.80    486.00 o
  -1   0   8     3472.21     3886.48     86.66 o
   0   0   8    16501.36    16022.40    238.83 o
   1   0   8     6632.36     5916.53    120.31 o
   2   0   8    26412.77    25173.55    416.91 o
   3   0   8    14939.45    15007.82    286.77 o
   4   0   8    11990.71    11946.22    238.83 o
   5   0   8     6503.06     6362.62    160.51 o
   6   0   8     1570.69     1567.28    100.06 o
   7   0   8     7403.20     7461.18    241.51 o
   8   0   8     1290.93     1450.54    167.06 o
   9   0   8     1749.15     2096.46    231.98 o
  10   0   8      234.67      258.48    125.67 o
  11   0   8     8936.49     9498.67    499.99 o
  12   0   8     1104.90     1286.46    278.73 o
  13   0   8      781.58      816.25    260.87 o
 -15   1   8     2067.14     1747.15    350.50 o
 -14   1   8     1278.83      956.81    211.13 o
 -13   1   8     2472.82     2655.71    270.99 o
 -12   1   8      410.80      297.49    120.31 o
 -11   1   8     2109.55     1950.54    181.95 o
 -10   1   8      931.80     1155.43    125.67 o
  -9   1   8      388.31      441.03     79.21 o
  -8   1   8     6858.56     6423.37    192.97 o
  -7   1   8    16065.32    16304.71    311.49 o
  -6   1   8       77.36       96.19     31.57 o
  -5   1   8      254.74      248.36     35.74 o
  -4   1   8    32709.40    47516.88    670.93 o
  -3   1   8      106.30      236.45    166.76 o
  -2   1   8     1077.64     1245.66    249.85 o
  -1   1   8     7702.37     7769.69    129.54 o
   0   1   8      464.08      445.79     30.67 o
   1   1   8    18396.50    18271.03    276.65 o
   2   1   8    16488.69    15204.07    249.25 o
   3   1   8     2232.49     2270.37     81.60 o
   4   1   8    12357.06    12074.87    244.19 o
   5   1   8       34.53       52.11     44.37 o
   6   1   8     4866.96     4964.79    175.40 o
   7   1   8    10392.92    10831.59    305.53 o
   8   1   8     2658.77     2879.35    188.20 o
   9   1   8      840.87     1103.91    183.74 o
  10   1   8      471.83      645.91    166.76 o
  11   1   8     4489.08     4857.58    374.03 o
  12   1   8      575.83      959.49    241.81 o
  13   1   8      559.61      876.40    250.15 o
 -15   2   8      881.77     1194.15    301.07 o
 -14   2   8     1848.18     1484.49    240.32 o
 -13   2   8     5485.98     5384.67    368.96 o
 -12   2   8        1.70       40.80     93.51 o
 -11   2   8    26348.55    25633.04    614.64 o
 -10   2   8      300.75      227.51     84.87 o
  -9   2   8     9325.83     9107.67    252.83 o
  -8   2   8    65893.88    62971.69   1084.56 o
  -7   2   8    11489.48    11269.34    238.53 o
  -6   2   8    44884.00    45509.16    716.79 o
  -5   2   8     1514.98     1505.04     64.62 o
  -4   2   8    44836.56    54696.05    720.36 o
  -3   2   8    15352.35    17051.27    284.39 o
  -2   2   8    27482.86    28879.27    430.31 o
  -1   2   8    21567.53    20323.41    285.58 o
   0   2   8       52.17       24.42     22.63 o
   1   2   8    51913.43    50859.29    737.93 o
   2   2   8      400.68      432.99     44.37 o
   3   2   8     2221.57     1911.82     86.96 o
   4   2   8      577.95      673.01     68.19 o
   5   2   8     9294.60     9535.00    224.24 o
   6   2   8      362.88      326.68     74.15 o
   7   2   8     4948.94     5168.78    231.68 o
   8   2   8     3748.25     3754.26    241.51 o
   9   2   8     4681.98     5272.11    378.20 o
  10   2   8     3246.75     3164.04    302.26 o
  11   2   8     1756.76     2260.24    281.12 o
  12   2   8     5520.62     7496.32    572.65 o
 -15   3   8      121.25       43.18    182.84 o
 -14   3   8     2296.50     2430.58    286.77 o
 -13   3   8      329.72      202.80    147.11 o
 -12   3   8      806.30      819.52    142.94 o
 -11   3   8      108.90       53.60     95.29 o
 -10   3   8     9856.09     9624.04    307.32 o
  -9   3   8      132.29       89.34     64.62 o
  -8   3   8      410.68      431.80     68.49 o
  -7   3   8      706.67      729.89     62.54 o
  -6   3   8     3211.79     3088.10     85.47 o
  -5   3   8     8063.92     8456.10    172.12 o
  -4   3   8    16076.06    17401.47    313.57 o
  -3   3   8     2994.00     2864.16     81.30 o
  -2   3   8     1341.18     1276.04     51.82 o
  -1   3   8    43591.15    44169.40    568.78 o
   0   3   8     1393.85     1127.44     55.69 o
   1   3   8     1002.14     1223.33     65.51 o
   2   3   8     5187.51     4654.49    128.05 o
   3   3   8     1245.58     1575.62     89.34 o
   4   3   8    10940.01    11787.80    251.93 o
   5   3   8    10672.58    10568.04    245.68 o
   6   3   8      325.71      260.57     77.72 o
   7   3   8    13784.73    15060.53    475.87 o
   8   3   8      209.34      234.66    130.43 o
   9   3   8     1143.52     1078.30    194.46 o
  10   3   8     3080.61     3317.70    313.57 o
  11   3   8     1070.76     1001.47    263.84 o
  12   3   8      524.99     1003.86    275.46 o
 -15   4   8     1519.42     1295.10    315.96 o
 -14   4   8      146.87      261.76    173.31 o
 -13   4   8     6935.81     5354.60    363.60 o
 -12   4   8     4405.76     4412.09    271.59 o
 -11   4   8     5666.28     5797.41    296.01 o
 -10   4   8    17141.29    16932.15    448.77 o
  -9   4   8      241.71      273.67     74.75 o
  -8   4   8    28784.40    28843.54    562.83 o
  -7   4   8      958.31      999.99     87.25 o
  -6   4   8     9206.34     9458.77    202.80 o
  -5   4   8    46359.18    48593.70    706.06 o
  -4   4   8     3198.96     3251.29     86.36 o
  -3   4   8    23191.63    23833.48    344.84 o
  -2   4   8     2961.42     3097.33     89.04 o
  -1   4   8    39410.90    40409.77    569.97 o
   0   4   8      633.72      640.55     56.88 o
   1   4   8     1306.87     1142.33     72.66 o
   2   4   8     1559.73     1540.18     87.25 o
   3   4   8     9835.90     9815.82    220.96 o
   4   4   8     5512.43     5619.04    169.74 o
   5   4   8    12444.28    12680.58    303.75 o
   6   4   8     3448.24     3756.05    203.99 o
   7   4   8      902.55      983.01    146.51 o
   8   4   8    14257.64    16258.85    620.60 o
   9   4   8      575.64      640.25    177.78 o
  10   4   8     5642.87     6054.11    413.34 o
  11   4   8     1178.09     1585.15    304.34 o
  12   4   8     5905.19     9218.75    910.05 o
 -15   5   8      752.97      402.32    240.62 o
 -14   5   8     1822.73     1488.07    240.91 o
 -13   5   8        0.97       38.42    128.65 o
 -12   5   8      573.58      489.87    145.62 o
 -11   5   8      606.09      541.09    131.03 o
 -10   5   8     5480.72     5561.27    240.62 o
  -9   5   8      175.27      108.69     69.39 o
  -8   5   8     3705.49     3545.51    165.27 o
  -7   5   8    16859.18    16839.54    372.84 o
  -6   5   8     6409.35     6236.96    190.29 o
  -5   5   8     4456.68     4418.34    130.14 o
  -4   5   8      342.82      261.46     50.03 o
  -3   5   8    15051.26    15209.43    260.57 o
  -2   5   8     7191.69     7347.42    159.02 o
  -1   5   8     1986.36     2100.92     94.70 o
   0   5   8     8547.22     8756.28    181.95 o
   1   5   8     4466.78     4242.05    132.22 o
   2   5   8    18270.08    18406.82    339.78 o
   3   5   8     3543.18     3424.61    140.86 o
   4   5   8       14.15       93.51     55.39 o
   5   5   8    12915.32    12818.46    375.52 o
   6   5   8      160.60      219.47    101.25 o
   7   5   8     2439.91     2509.79    256.70 o
   8   5   8     3946.15     4414.77    333.23 o
   9   5   8       82.34       85.47    132.22 o
  10   5   8     1378.93     1546.14    295.41 o
  11   5   8      191.95      498.50    297.79 o
 -14   6   8     3673.95     3407.34    432.69 o
 -13   6   8     1056.88      620.90    187.01 o
 -12   6   8     3617.31     3800.72    267.71 o
 -11   6   8      372.89      276.95    114.65 o
 -10   6   8    18576.18    19028.61    506.54 o
  -9   6   8     6547.40     5996.64    249.25 o
  -8   6   8     1437.76     1415.70    119.12 o
  -7   6   8    33710.20    32959.91    642.04 o
  -6   6   8        1.79       59.56     59.86 o
  -5   6   8    18536.72    19302.28    416.02 o
  -4   6   8       15.92       14.59     53.90 o
  -3   6   8     9289.93     9600.22    225.43 o
  -2   6   8    28218.42    28597.86    498.21 o
  -1   6   8    12542.27    12046.28    246.57 o
   0   6   8     2735.76     2908.83    110.18 o
   1   6   8      898.68      913.03     85.47 o
   2   6   8    22011.06    22190.86    466.94 o
   3   6   8     6010.49     6118.14    234.96 o
   4   6   8     8892.49     9495.69    343.06 o
   5   6   8      659.56      541.68    133.11 o
   6   6   8     6691.45     7261.66    378.49 o
   7   6   8     3284.97     3972.84    315.06 o
   8   6   8    10706.96    11256.54    522.03 o
   9   6   8     2788.85     3066.66    392.49 o
  10   6   8     1610.92     2116.71    480.34 o
  11   6   8     6251.99     9580.26    919.88 o
 -14   7   8      323.17      575.33    314.47 o
 -13   7   8      992.30     1128.93    250.74 o
 -12   7   8      249.33      296.60    167.95 o
 -11   7   8     2857.68     2656.01    255.80 o
 -10   7   8      228.19      448.47    133.11 o
  -9   7   8     1506.34     1579.79    163.49 o
  -8   7   8        9.72       64.32     85.76 o
  -7   7   8     6855.13     6966.25    248.36 o
  -6   7   8      442.04      360.33     88.15 o
  -5   7   8     6467.93     6841.47    243.00 o
  -4   7   8    22796.27    24002.33    539.00 o
  -3   7   8     5009.01     5133.64    206.07 o
  -2   7   8     9184.27     8574.32    266.82 o
  -1   7   8     9225.66     8782.48    248.36 o
   0   7   8     9499.77     9400.10    242.40 o
   1   7   8     3234.73     2970.18    154.26 o
   2   7   8       53.10       83.38     68.49 o
   3   7   8     3938.07     4826.61    248.66 o
   4   7   8     4704.70     4714.64    255.80 o
   5   7   8     1644.67     1591.70    204.58 o
   6   7   8     1398.84     1934.46    273.08 o
   7   7   8      520.89      800.76    290.35 o
   8   7   8     1839.94     1679.25    396.36 o
   9   7   8      481.94      613.75    289.75 o
  10   7   8       16.75      200.12    277.84 o
 -14   8   8     4943.87     3066.07    552.11 o
 -13   8   8     1143.60     1210.82    266.82 o
 -12   8   8      958.42     1314.16    265.33 o
 -11   8   8    15914.03    16878.25    624.17 o
 -10   8   8       57.42      138.77    114.95 o
  -9   8   8     6080.49     6167.57    345.14 o
  -8   8   8     3234.08     3116.99    213.52 o
  -7   8   8    14858.79    16075.11    486.29 o
  -6   8   8     9234.35     8717.86    292.43 o
  -5   8   8      384.06      299.28     87.25 o
  -4   8   8    21978.67    22600.92    537.51 o
  -3   8   8       18.26       49.43     70.58 o
  -2   8   8    13393.71    13552.51    375.81 o
  -1   8   8        4.59       41.10     65.81 o
   0   8   8     6584.87     6699.13    251.34 o
   1   8   8     1643.36     1773.65    164.38 o
   2   8   8     3191.79     2970.47    236.15 o
   3   8   8      444.18      559.25    128.94 o
   4   8   8     3205.18     2916.57    311.49 o
   5   8   8     6384.53     6525.81    647.40 o
   6   8   8     3447.08     3795.66    532.45 o
   7   8   8     4948.92     5449.89    642.04 o
   8   8   8       69.12      119.71    226.32 o
   9   8   8     5631.21     8367.66    838.58 o
 -13   9   8     2234.35     1799.26    454.13 o
 -12   9   8      159.06      253.12    192.08 o
 -11   9   8      538.16     1083.66    241.51 o
 -10   9   8      536.10      460.09    171.53 o
  -9   9   8     8394.85     8268.79    418.40 o
  -8   9   8     3555.73     3894.23    289.75 o
  -7   9   8      976.95     1017.56    172.12 o
  -6   9   8    13450.58    13128.75    441.92 o
  -5   9   8       32.24       22.04     79.51 o
  -4   9   8    10857.12    11064.76    392.19 o
  -3   9   8     2107.56     2275.43    187.01 o
  -2   9   8     2380.79     2030.05    178.97 o
  -1   9   8    13880.63    14710.63    462.47 o
   0   9   8     1340.59     1170.92    172.72 o
   1   9   8     2720.87     2628.01    234.66 o
   2   9   8     4872.42     5248.58    393.68 o
   3   9   8     3577.87     3605.67    350.80 o
   4   9   8     2473.35     2674.17    442.82 o
   5   9   8      461.80      174.21    203.69 o
   6   9   8     1322.19     1084.86    331.14 o
   7   9   8     1971.42     1560.43    408.87 o
   8   9   8        6.43        0.00    199.52 o
 -12  10   8       76.86        0.00    204.58 o
 -11  10   8     7407.70     7658.02    541.68 o
 -10  10   8     2523.74     2503.24    345.44 o
  -9  10   8     1839.87     1856.14    297.49 o
  -8  10   8     9821.74    10289.01    482.13 o
  -7  10   8       10.78       65.22    117.03 o
  -6  10   8     5832.03     5654.47    350.50 o
  -5  10   8     1095.56     1353.17    202.20 o
  -4  10   8     6718.23     7093.40    381.17 o
  -3  10   8     1635.76     1609.27    209.05 o
  -2  10   8      199.22      286.77    124.48 o
  -1  10   8     3630.91     4094.64    291.24 o
   0  10   8     2369.51     2256.67    233.47 o
   1  10   8     1673.43     1895.15    278.73 o
   2  10   8      828.11      726.31    199.22 o
   3  10   8     8541.75     9093.67    759.67 o
   4  10   8      325.68      463.07    250.15 o
   5  10   8     5710.61     7358.44    753.71 o
   6  10   8       11.61       42.58    203.99 o
   7  10   8     3301.02     4896.30    668.84 o
 -12  11   8      125.50        0.00    265.93 o
 -11  11   8      270.95      237.34    288.86 o
 -10  11   8     7225.82     8175.28    572.65 o
  -9  11   8      941.93     1208.14    274.86 o
  -8  11   8     3200.58     3637.83    403.21 o
  -7  11   8     1077.48     1308.20    267.42 o
  -6  11   8    10687.90    10222.30    486.89 o
  -5  11   8     5568.36     5358.47    362.41 o
  -4  11   8     2036.92     1793.90    229.30 o
  -3  11   8    11705.56    11951.28    519.35 o
  -2  11   8      474.46      678.37    207.56 o
  -1  11   8     4393.23     4601.48    410.06 o
   0  11   8     3045.77     2921.04    344.25 o
   1  11   8     1068.14     1271.87    261.46 o
   2  11   8     4491.04     5849.53    648.29 o
   3  11   8      803.84      999.39    340.38 o
   4  11   8        2.42      172.12    230.49 o
   5  11   8     1006.96     1503.85    417.50 o
   6  11   8      489.20        0.00    234.36 o
 -10  12   8     4775.20     4647.64    669.73 o
  -9  12   8        3.22       72.36    206.07 o
  -8  12   8     1810.89     2183.71    360.33 o
  -7  12   8     3463.80     3210.20    409.46 o
  -6  12   8      339.91      614.64    223.05 o
  -5  12   8     3299.84     3693.51    417.80 o
  -4  12   8       41.40      220.96    176.89 o
  -3  12   8     3664.64     3853.43    410.95 o
  -2  12   8      863.30      557.17    207.86 o
  -1  12   8     3455.22     3611.32    399.64 o
   0  12   8       70.39      227.51    233.77 o
   1  12   8      926.59     1108.68    377.90 o
   2  12   8      382.79      385.05    272.18 o
   3  12   8     3195.93     3519.01    582.18 o
   4  12   8      637.58      912.43    358.24 o
   5  12   8     2466.67     2503.83    536.32 o
  -9  13   8     1383.27     1148.29    430.01 o
  -8  13   8     1480.33     2117.90    541.39 o
  -7  13   8     6132.54     6393.30    779.32 o
  -6  13   8      103.76        0.00    250.15 o
  -5  13   8     5748.41     5083.61    708.15 o
  -4  13   8     3646.49     3171.19    589.93 o
  -3  13   8     1474.71     1728.68    456.22 o
  -2  13   8     1655.36     2405.56    519.05 o
  -1  13   8      228.76      205.77    258.19 o
   0  13   8     3494.31     3251.29    570.87 o
   1  13   8      104.22      234.96    268.91 o
   2  13   8       73.01      374.03    270.69 o
   3  13   8     1175.37     1322.49    402.91 o
  -7  14   8     3732.12     3548.49    664.08 o
  -6  14   8      462.75      523.22    348.42 o
  -5  14   8     1521.33     1834.99    512.20 o
  -4  14   8     2454.58     1814.74    516.67 o
  -3  14   8       41.24        0.00    189.69 o
  -2  14   8       40.54      127.75    284.39 o
  -1  14   8      365.10      592.31    353.48 o
   0  14   8     1389.25     1987.17    497.91 o
   1  14   8      566.59     1163.47    435.37 o
  -3 -15   9      510.76      223.34    281.71 o
  -2 -15   9       25.18        0.00    192.67 o
  -1 -15   9       22.85       48.84    221.26 o
   0 -15   9       40.10      100.95    268.01 o
   1 -15   9       21.62        0.00    192.67 o
   2 -15   9      251.73      231.38    206.37 o
   3 -15   9       91.17      112.86    173.91 o
   4 -15   9       55.04       80.11    192.97 o
   5 -15   9     1667.69     1367.46    320.42 o
   6 -15   9      132.30       78.91    197.14 o
  -5 -14   9      298.45      367.18    286.48 o
  -4 -14   9       36.08       19.95    221.86 o
  -3 -14   9        5.32      114.95    226.02 o
  -2 -14   9     2334.47     2172.69    482.72 o
  -1 -14   9      258.55      271.29    248.06 o
   0 -14   9     2965.43     3285.24    578.61 o
   1 -14   9     4260.63     4518.40    392.19 o
   2 -14   9      734.58      848.11    251.93 o
   3 -14   9     6178.10     6504.07    545.55 o
   4 -14   9     1362.44     1252.51    290.64 o
   5 -14   9     5021.56     5492.18    529.47 o
   6 -14   9     3127.81     3419.55    436.56 o
   7 -14   9     2395.26     2085.44    370.16 o
   8 -14   9     2924.14     3643.78    480.93 o
  -7 -13   9     1565.76      337.70    289.75 o
  -6 -13   9      154.84        0.00    201.01 o
  -5 -13   9     1946.38     2140.53    483.02 o
  -4 -13   9        3.44        0.00    199.52 o
  -3 -13   9      230.14      114.05    148.30 o
  -2 -13   9      142.84       49.73    165.57 o
  -1 -13   9      407.35      368.96    158.43 o
   0 -13   9        5.27       98.87    128.05 o
   1 -13   9       15.20      187.91    136.39 o
   2 -13   9      153.37      155.15    131.92 o
   3 -13   9      975.63     1325.77    222.75 o
   4 -13   9        9.08       29.18    117.63 o
   5 -13   9      725.23      734.95    199.52 o
   6 -13   9      779.88      578.01    189.69 o
   7 -13   9       77.77      205.48    199.52 o
   8 -13   9     2750.25     2989.24    426.14 o
   9 -13   9      322.75      192.97    187.91 o
  -8 -12   9       30.40        0.00    203.09 o
  -7 -12   9       30.94        0.00    231.38 o
  -6 -12   9      641.97      464.85    290.05 o
  -5 -12   9        0.31      102.74    170.04 o
  -4 -12   9      970.21     1174.19    257.59 o
  -3 -12   9     1476.90      983.90    245.98 o
  -2 -12   9      758.73      558.06    160.81 o
  -1 -12   9     5048.15     6098.48    398.15 o
   0 -12   9      118.01      258.19    133.41 o
   1 -12   9     7668.39     7633.60    434.78 o
   2 -12   9     2441.19     2325.46    262.06 o
   3 -12   9     5595.70     5694.38    388.32 o
   4 -12   9     5980.52     6527.30    415.12 o
   5 -12   9      902.37      913.92    203.39 o
   6 -12   9     5140.19     5341.79    400.23 o
   7 -12   9     1147.99     1419.57    252.53 o
   8 -12   9     4096.43     3658.67    432.69 o
   9 -12   9      925.29      962.17    274.56 o
  10 -12   9      302.68      310.89    222.45 o
  -9 -11   9     2264.00     2260.84    503.86 o
  -8 -11   9       14.10        0.00    229.00 o
  -7 -11   9     2703.75     1656.32    440.73 o
  -6 -11   9     1201.96     1538.39    295.41 o
  -5 -11   9      579.02      715.30    211.73 o
  -4 -11   9        3.02        0.00    123.58 o
  -3 -11   9      193.75      144.13    151.58 o
  -2 -11   9       21.92       24.42     91.42 o
  -1 -11   9     2150.95     1955.30    205.77 o
   0 -11   9      444.09      307.02    116.44 o
   1 -11   9      793.26      673.90    162.00 o
   2 -11   9     1293.23     1061.33    180.46 o
   3 -11   9      771.26      741.50    166.76 o
   4 -11   9     3832.44     3487.14    309.11 o
   5 -11   9       17.80        1.79    106.91 o
   6 -11   9     2399.34     2982.68    298.69 o
   7 -11   9     1551.00     1048.53    212.62 o
   8 -11   9      801.67      847.81    206.67 o
   9 -11   9     2823.71     2193.54    350.80 o
  10 -11   9      153.36      160.51    202.50 o
  11 -11   9     2737.87     2331.41    369.86 o
 -10 -10   9     1462.08     2036.60    491.36 o
  -9 -10   9      386.27      351.10    289.45 o
  -8 -10   9        1.54        0.00    170.34 o
  -7 -10   9      370.21      182.55    147.11 o
  -6 -10   9        5.72      127.75    128.05 o
  -5 -10   9      996.67      828.46    176.29 o
  -4 -10   9      646.32      379.39    138.47 o
  -3 -10   9      172.94      139.96     93.80 o
  -2 -10   9      508.40      390.70    113.16 o
  -1 -10   9     7413.71     8169.33    367.18 o
   0 -10   9     5638.07     6003.19    298.39 o
   1 -10   9     1439.69     1338.28    161.70 o
   2 -10   9    10435.84    10438.50    393.98 o
   3 -10   9     1316.56     1369.25    166.17 o
   4 -10   9     7431.14     7051.12    391.60 o
   5 -10   9     5013.16     4696.48    333.53 o
   6 -10   9     3210.13     2941.59    280.82 o
   7 -10   9     5945.67     5620.53    384.45 o
   8 -10   9      292.94      294.52    159.91 o
   9 -10   9     1358.43     2001.46    277.84 o
  10 -10   9      371.43      346.03    212.33 o
  11 -10   9     2120.07     2452.02    372.84 o
 -11  -9   9     1679.35     1214.10    419.29 o
 -10  -9   9      327.57      163.79    241.81 o
  -9  -9   9      632.03     1052.69    362.12 o
  -8  -9   9     2479.70     2583.64    333.53 o
  -7  -9   9     1213.53      838.88    178.38 o
  -6  -9   9     1038.90      936.85    173.31 o
  -5  -9   9        4.95       27.10     86.06 o
  -4  -9   9     1457.05     1629.52    156.94 o
  -3  -9   9      122.23       54.20     76.23 o
  -2  -9   9      598.02      504.46    102.74 o
  -1  -9   9      948.46      722.15    113.16 o
   0  -9   9      746.29      910.05    129.24 o
   1  -9   9      422.60      355.56     93.51 o
   2  -9   9     5269.47     4932.63    233.47 o
   3  -9   9        6.65       11.61     76.83 o
   4  -9   9     3375.54     3624.13    236.15 o
   5  -9   9     2246.52     2534.81    214.41 o
   6  -9   9      985.13      693.86    165.87 o
   7  -9   9     5970.44     6121.11    397.85 o
   8  -9   9      963.49     1011.30    201.31 o
   9  -9   9     2041.46     2033.03    277.84 o
  10  -9   9     1289.93     1442.50    247.17 o
  11  -9   9       35.31       44.67    179.27 o
  12  -9   9     1277.21     1460.37    329.95 o
 -12  -8   9     2227.47     1655.72    477.36 o
 -11  -8   9      367.18      507.14    299.58 o
 -10  -8   9      816.97      415.12    277.84 o
  -9  -8   9     4462.19     4289.69    329.95 o
  -8  -8   9       65.18       16.38    111.37 o
  -7  -8   9      348.34      164.68    107.50 o
  -6  -8   9      750.88     1089.62    151.28 o
  -5  -8   9     1436.09     1428.81    162.00 o
  -4  -8   9     1803.38     1877.28    140.56 o
  -3  -8   9       14.12        0.00     61.35 o
  -2  -8   9    10136.39    10146.67    290.64 o
  -1  -8   9       11.44       72.07     56.88 o
   0  -8   9     3686.66     3873.98    165.27 o
   1  -8   9     7702.97     7539.20    244.19 o
   2  -8   9     4334.26     4278.97    190.88 o
   3  -8   9     9719.96     9324.76    308.81 o
   4  -8   9      191.96      126.86     84.28 o
   5  -8   9     4776.83     4457.35    267.12 o
   6  -8   9     1829.68     1814.15    167.66 o
   7  -8   9     1468.36     1535.12    217.09 o
   8  -8   9     2287.30     2691.74    278.44 o
   9  -8   9      155.26      194.46    140.26 o
  10  -8   9     1201.06     1243.58    235.26 o
  11  -8   9      218.47      181.36    187.61 o
  12  -8   9      530.53      719.17    244.49 o
 -12  -7   9     3139.62     3128.90    574.74 o
 -11  -7   9      272.18       86.36    223.34 o
 -10  -7   9     4458.74     4244.43    322.21 o
  -9  -7   9        8.45       96.19    116.44 o
  -8  -7   9     1896.91     1873.11    184.93 o
  -7  -7   9     1034.63     1110.47    149.19 o
  -6  -7   9       18.57       97.08     77.72 o
  -5  -7   9     1058.50     1057.76    120.61 o
  -4  -7   9      306.29      241.51     65.81 o
  -3  -7   9      240.50      166.47     61.35 o
  -2  -7   9      549.83      492.25     75.04 o
  -1  -7   9       52.10       84.87     54.79 o
   0  -7   9     3948.84     3988.63    155.75 o
   1  -7   9      920.39      931.20     88.44 o
   2  -7   9     1967.41     1683.42    116.73 o
   3  -7   9     6569.17     6696.45    207.56 o
   4  -7   9      602.25      487.19     92.32 o
   5  -7   9     5337.87     5338.52    236.45 o
   6  -7   9      545.50      563.12    105.72 o
   7  -7   9     1840.62     1394.86    219.47 o
   8  -7   9     2520.69     2596.45    259.97 o
   9  -7   9      441.53      396.96    154.55 o
  10  -7   9     2079.32     2219.15    279.92 o
  11  -7   9     1590.26     1300.16    238.23 o
  12  -7   9      489.68      342.76    206.67 o
 -13  -6   9     4321.63     4081.54    626.26 o
 -12  -6   9      533.43      387.73    258.78 o
 -11  -6   9     1270.25     1142.93    198.33 o
 -10  -6   9      295.37      423.46    143.54 o
  -9  -6   9      387.53      421.08    106.91 o
  -8  -6   9      282.92      184.04     84.28 o
  -7  -6   9       41.72       59.26     66.41 o
  -6  -6   9      413.88      393.68     83.08 o
  -5  -6   9        0.30       25.61     51.22 o
  -4  -6   9      225.59      157.23     55.69 o
  -3  -6   9      108.37       86.06     51.82 o
  -2  -6   9     2889.08     2731.35    122.99 o
  -1  -6   9     7216.75     7013.30    192.37 o
   0  -6   9      915.08     1045.85     84.87 o
   1  -6   9    10807.43    11095.73    257.89 o
   2  -6   9     1137.30     1194.15     94.10 o
   3  -6   9     3834.83     3973.44    156.04 o
   4  -6   9     9183.70     9285.15    248.06 o
   5  -6   9     1677.63     1759.65    129.84 o
   6  -6   9     5192.70     5247.39    235.85 o
   7  -6   9      320.35      294.22    107.80 o
   8  -6   9     2342.78     2540.46    249.85 o
   9  -6   9       25.45       39.31    116.73 o
  10  -6   9      669.77      585.16    166.17 o
  11  -6   9        0.31       49.73    139.37 o
  12  -6   9      489.87      528.88    226.32 o
  13  -6   9        3.39       44.67    163.49 o
 -13  -5   9      302.85        0.00    191.78 o
 -12  -5   9     1016.02      961.27    339.19 o
 -11  -5   9     1459.75     1083.96    186.42 o
 -10  -5   9      731.07      554.19    127.45 o
  -9  -5   9     1874.58     1480.32    157.83 o
  -8  -5   9       10.07       40.20     70.28 o
  -7  -5   9     3562.49     3431.16    148.60 o
  -6  -5   9       24.11       34.84     50.03 o
  -5  -5   9        7.97       64.62     47.05 o
  -4  -5   9      570.22      516.07     67.00 o
  -3  -5   9       41.21       52.11     42.88 o
  -2  -5   9     2663.19     2445.47    106.61 o
  -1  -5   9     4527.16     4605.95    141.75 o
   0  -5   9     7866.10     8257.18    199.82 o
   1  -5   9     5780.66     5878.12    165.27 o
   2  -5   9        1.64       72.36     45.86 o
   3  -5   9    10265.93    10631.47    256.40 o
   4  -5   9     1631.78     1800.45    103.33 o
   5  -5   9     2607.39     2555.65    147.11 o
   6  -5   9     6320.09     6767.02    256.70 o
   7  -5   9      505.58      490.76    116.44 o
   8  -5   9     4903.97     4812.32    321.02 o
   9  -5   9      669.57     1011.30    182.25 o
  10  -5   9      378.80      404.10    146.81 o
  11  -5   9     2139.19     2105.39    279.03 o
  12  -5   9       30.02      287.96    198.93 o
  13  -5   9      680.96      309.70    209.35 o
 -14  -4   9       11.47        0.00    206.97 o
 -13  -4   9     1568.91     1473.18    320.42 o
 -12  -4   9     2139.55     2340.64    252.53 o
 -11  -4   9     2087.64     1919.57    222.15 o
 -10  -4   9     6113.41     5941.25    284.09 o
  -9  -4   9      508.06      466.04     97.08 o
  -8  -4   9     1459.87     1365.08    114.35 o
  -7  -4   9      987.65      810.89     89.34 o
  -6  -4   9      306.52      299.28     65.22 o
  -5  -4   9     1300.81     1288.55     73.85 o
  -4  -4   9      186.62       74.75     42.58 o
  -3  -4   9     1068.98     1036.91     69.68 o
  -2  -4   9      311.30      255.80     45.86 o
  -1  -4   9     3391.57     3303.41    109.59 o
   0  -4   9     6860.23     6978.75    168.55 o
   1  -4   9      585.30      600.35     61.05 o
   2  -4   9    13347.68    12998.92    268.91 o
   3  -4   9       22.82       21.44     42.58 o
   4  -4   9    10350.88    10281.57    230.49 o
   5  -4   9     1496.50     1603.61    108.10 o
   6  -4   9     1556.61     1434.76    133.11 o
   7  -4   9     2951.73     2835.87    204.58 o
   8  -4   9      294.49      301.96     97.97 o
   9  -4   9      605.40      344.84    142.34 o
  10  -4   9      235.22       32.16    121.50 o
  11  -4   9      440.81      620.90    180.76 o
  12  -4   9       71.32       86.96    137.28 o
  13  -4   9       88.54      233.47    164.08 o
 -14  -3   9      473.66      388.02    259.67 o
 -13  -3   9     1441.06     1028.28    214.11 o
 -12  -3   9        8.97       91.72    108.99 o
 -11  -3   9     2247.68     1900.51    182.55 o
 -10  -3   9      137.94      128.65     94.70 o
  -9  -3   9      159.56      188.50     80.40 o
  -8  -3   9      463.78      536.03     84.87 o
  -7  -3   9       44.58      105.42     52.11 o
  -6  -3   9        9.49       52.11     42.29 o
  -5  -3   9        7.40       37.82     34.84 o
  -4  -3   9      148.38       73.85     33.05 o
  -3  -3   9      681.65      519.35     49.14 o
  -2  -3   9     3343.27     3183.69     90.23 o
  -1  -3   9     7178.90     7147.30    155.45 o
   0  -3   9      713.91      694.45     54.50 o
   1  -3   9     7369.33     6985.31    163.19 o
   2  -3   9     6781.92     6717.00    166.76 o
   3  -3   9     2436.32     2443.09     98.87 o
   4  -3   9    12616.80    12248.18    270.99 o
   5  -3   9      235.70      207.56     61.64 o
   6  -3   9     6872.66     7295.01    235.85 o
   7  -3   9     3516.72     3554.15    197.14 o
   8  -3   9      527.11      546.45    123.88 o
   9  -3   9     4004.61     4003.22    303.75 o
  10  -3   9      233.03      310.00    142.94 o
  11  -3   9      559.31      254.61    130.73 o
  12  -3   9      829.80      998.20    206.97 o
  13  -3   9       16.32       61.35    146.51 o
 -14  -2   9     4358.42     4261.70    476.47 o
 -13  -2   9        4.60      178.38    142.64 o
 -12  -2   9     4794.44     4639.00    281.41 o
 -11  -2   9       36.26       30.67     80.70 o
 -10  -2   9     1137.82     1059.54    120.31 o
  -9  -2   9     2140.17     2195.62    133.71 o
  -8  -2   9     2382.41     2293.00    125.07 o
  -7  -2   9     2083.70     2078.29    105.42 o
  -6  -2   9      143.27      178.68     46.16 o
  -5  -2   9      149.51      149.49     34.25 o
  -4  -2   9     2251.14     2316.52     78.62 o
  -3  -2   9      183.44      178.08     28.89 o
  -2  -2   9    16397.16    17804.09    331.14 o
  -1  -2   9     1476.34     1410.94     62.83 o
   0  -2   9    10988.78    10749.99    189.99 o
   1  -2   9     5366.27     4971.04    125.37 o
   2  -2   9     5438.04     5314.40    139.37 o
   3  -2   9    11772.35    11281.25    240.62 o
   4  -2   9       49.82       59.56     43.48 o
   5  -2   9     5151.53     4991.29    166.76 o
   6  -2   9     1365.59     1372.52    115.54 o
   7  -2   9     2039.27     1719.45    149.79 o
   8  -2   9      808.02      943.70    140.86 o
   9  -2   9       58.88      145.62     97.68 o
  10  -2   9       59.64       51.22     96.78 o
  11  -2   9       75.94       67.60    117.03 o
  12  -2   9      127.53      141.15    122.69 o
  13  -2   9      555.67      407.97    237.94 o
 -15  -1   9      465.69      481.23    426.74 o
 -14  -1   9      733.13      860.92    251.34 o
 -13  -1   9     1428.38     1290.33    217.69 o
 -12  -1   9      547.09      501.48    116.14 o
 -11  -1   9       12.15       47.05     85.17 o
 -10  -1   9     3809.75     3658.67    172.12 o
  -9  -1   9     1818.17     1502.36    107.80 o
  -8  -1   9     2242.07     2291.51    114.95 o
  -7  -1   9      457.72      394.87     60.45 o
  -6  -1   9      381.42      342.76     47.05 o
  -5  -1   9      516.20      640.25     46.75 o
  -4  -1   9      590.22      849.90     39.90 o
  -3  -1   9       16.19       24.12     18.17 o
  -2  -1   9     2285.69     2730.16     63.73 o
  -1  -1   9     4417.13     4368.61    106.01 o
   0  -1   9    12193.61    10886.08    192.37 o
   1  -1   9      138.99      131.62     35.14 o
   2  -1   9    13854.68    12899.16    249.85 o
   3  -1   9     2136.55     1975.85     92.61 o
   4  -1   9     4129.83     4197.38    145.02 o
   5  -1   9     6670.52     6072.57    182.25 o
   6  -1   9       24.06       22.63     59.26 o
   7  -1   9     4315.14     4332.28    190.88 o
   8  -1   9      366.02      523.52    107.21 o
   9  -1   9      966.41      786.47    139.07 o
  10  -1   9      807.65      795.70    154.85 o
  11  -1   9      128.66      119.41    145.62 o
  12  -1   9      811.31     1034.53    255.21 o
  13  -1   9      224.26       88.15    191.48 o
 -15   0   9        3.15      133.71    216.49 o
 -14   0   9     3621.85     3754.26    337.99 o
 -13   0   9     2010.23     1886.21    207.86 o
 -12   0   9     2372.46     1974.66    174.80 o
 -11   0   9     3389.09     3296.26    196.24 o
 -10   0   9      221.86      307.92     78.62 o
  -9   0   9      701.70      736.44     81.60 o
  -8   0   9       13.07       30.08     44.37 o
  -7   0   9     2726.26     2598.23     97.38 o
  -6   0   9      308.28      176.29     39.61 o
  -5   0   9      159.21      209.05     29.78 o
  -4   0   9        8.39       39.90     17.57 o
  -1   0   9    14426.12    13319.64    226.92 o
   0   0   9      279.15      254.91     28.59 o
   1   0   9     8195.79     7631.22    147.11 o
   2   0   9     3548.62     3348.67    106.61 o
   3   0   9     7943.09     7654.15    170.93 o
   4   0   9     5085.14     4908.80    130.14 o
   5   0   9      137.50       78.32     47.35 o
   6   0   9     3190.09     2727.77    136.69 o
   7   0   9      276.50      258.19     77.72 o
   8   0   9      206.53      311.19    104.52 o
   9   0   9       14.63       34.25    113.16 o
  10   0   9       54.30       17.57    110.18 o
  11   0   9       77.20      124.18    144.73 o
  12   0   9        2.69      196.84    181.36 o
  13   0   9      260.76      285.28    269.20 o
 -15   1   9       48.13       87.55    213.81 o
 -14   1   9     1783.40     1855.84    263.25 o
 -13   1   9      313.46      377.90    157.83 o
 -12   1   9     1843.95     1584.55    180.16 o
 -11   1   9      696.53      675.39    111.67 o
 -10   1   9      740.37      619.41    100.06 o
  -9   1   9     6665.71     6379.00    204.88 o
  -8   1   9      153.35      144.13     55.09 o
  -7   1   9      394.14      387.73     55.69 o
  -6   1   9      823.88      906.78     58.67 o
  -5   1   9     2170.49     2729.86     75.64 o
  -4   1   9     1109.97     1469.90     51.82 o
  -3   1   9     1125.60     1172.41    275.16 o
  -2   1   9    10738.17     9777.40    726.02 o
  -1   1   9       32.05       49.43     20.55 o
   0   1   9     5741.63     5239.95    109.29 o
   1   1   9      916.77      812.08     47.05 o
   2   1   9     4847.28     4418.64    120.01 o
   3   1   9    10982.50    10616.88    202.80 o
   4   1   9       27.50       27.99     41.39 o
   5   1   9     6250.84     5998.72    175.40 o
   6   1   9      847.76      675.39     92.61 o
   7   1   9      265.64      279.92     97.38 o
   8   1   9     3141.37     3037.18    220.96 o
   9   1   9       35.19       24.72    105.42 o
  10   1   9      360.36      265.03    152.77 o
  11   1   9       92.86      148.90    181.06 o
  12   1   9       48.42      255.80    237.64 o
 -15   2   9     1848.86     1519.33    342.46 o
 -14   2   9      304.18      114.35    145.32 o
 -13   2   9     4347.19     4391.84    334.72 o
 -12   2   9       83.22       29.18    108.40 o
 -11   2   9     1759.49     1674.19    164.38 o
 -10   2   9     2111.50     2185.20    151.28 o
  -9   2   9      670.11      515.78     80.11 o
  -8   2   9     1341.36     1268.00     94.10 o
  -7   2   9      987.65      960.38     75.94 o
  -6   2   9       12.49       32.16     31.27 o
  -5   2   9     1196.01     1382.95     55.09 o
  -4   2   9     2869.08     3535.09     81.60 o
  -3   2   9     4069.97     4040.74     97.08 o
  -2   2   9     4181.13     4037.46     84.28 o
  -1   2   9     6813.29     6253.04    122.69 o
   0   2   9    12196.99    11769.63    184.04 o
   1   2   9     1908.99     1966.62     71.17 o
   2   2   9     9474.16     8834.00    174.80 o
   3   2   9      987.45     1061.93     72.96 o
   4   2   9     5499.30     5088.97    150.98 o
   5   2   9     3146.24     3117.29    128.35 o
   6   2   9     1136.64     1259.96    124.77 o
   7   2   9     2046.15     1828.74    176.89 o
   8   2   9       69.15      134.01    105.42 o
   9   2   9      399.61      467.24    159.32 o
  10   2   9       15.51       14.29    114.35 o
  11   2   9      335.43      600.35    296.01 o
  12   2   9      387.16      773.37    338.89 o
 -15   3   9     2482.93     1506.23    341.27 o
 -14   3   9      157.29      140.86    150.09 o
 -13   3   9     1975.39     1989.25    252.83 o
 -12   3   9      169.58      136.39    110.48 o
 -11   3   9     1459.86     1394.26    143.83 o
 -10   3   9     2702.65     2572.03    162.30 o
  -9   3   9     1219.37     1170.92     94.40 o
  -8   3   9     1070.92     1033.93     82.79 o
  -7   3   9     2416.61     2298.95     99.46 o
  -6   3   9     1153.26     1385.92     66.41 o
  -5   3   9     1190.07     1223.33     63.13 o
  -4   3   9     1479.44     1460.37     59.56 o
  -3   3   9      382.63      413.04     38.42 o
  -2   3   9     6340.94     5725.35    124.18 o
  -1   3   9     8252.22     7920.67    150.98 o
   0   3   9     3368.07     3357.60    100.36 o
   1   3   9    14699.79    13808.32    253.72 o
   2   3   9      587.24      624.47     59.56 o
   3   3   9     3913.19     3889.76    129.54 o
   4   3   9     3874.92     4096.72    141.75 o
   5   3   9      931.35     1145.61    109.29 o
   6   3   9     2647.90     2814.73    176.89 o
   7   3   9      347.21      389.51    112.27 o
   8   3   9     1320.85     1470.50    207.86 o
   9   3   9      285.05      446.09    159.62 o
  10   3   9       13.72       11.02    153.36 o
  11   3   9      288.66      414.53    284.99 o
  12   3   9      169.99      591.12    308.51 o
 -15   4   9     3188.23     3831.39    753.12 o
 -14   4   9      876.90      758.48    203.69 o
 -13   4   9     3337.13     2986.56    287.96 o
 -12   4   9     2464.80     2299.85    210.24 o
 -11   4   9        3.91       50.33     83.38 o
 -10   4   9     3525.40     3415.67    185.82 o
  -9   4   9      861.99      770.69     92.32 o
  -8   4   9     1806.91     1610.46    110.48 o
  -7   4   9       94.02      166.76     56.28 o
  -6   4   9     4802.90     4341.51    145.62 o
  -5   4   9     1698.59     1661.08     81.89 o
  -4   4   9     6099.39     6194.37    144.73 o
  -3   4   9     2565.76     2513.66     83.38 o
  -2   4   9    22027.33    21956.79    321.62 o
  -1   4   9     1387.17     1304.03     64.03 o
   0   4   9     7823.84     7406.98    157.83 o
   1   4   9     4877.37     4594.93    138.77 o
   2   4   9     4409.08     3846.28    134.01 o
   3   4   9    10204.73    10117.48    245.08 o
   4   4   9      151.07      163.19     64.92 o
   5   4   9     3143.76     3098.23    178.68 o
   6   4   9      375.79      479.15    111.97 o
   7   4   9     1236.81     1345.13    164.98 o
   8   4   9      706.71      836.20    180.46 o
   9   4   9        0.04      125.07    130.43 o
  10   4   9      245.13       43.18    187.61 o
  11   4   9        1.32        0.00    202.20 o
 -14   5   9      591.13      649.78    193.86 o
 -13   5   9      544.66      312.38    158.72 o
 -12   5   9     4712.29     4792.96    282.90 o
 -11   5   9      113.53       63.43     96.78 o
 -10   5   9     5247.80     5326.60    234.36 o
  -9   5   9     3051.32     2663.45    147.11 o
  -8   5   9      856.14      926.13     96.78 o
  -7   5   9      772.64      842.45     88.44 o
  -6   5   9      968.83     1028.87     89.34 o
  -5   5   9     1121.16     1159.01     88.74 o
  -4   5   9     1208.56     1269.19     82.49 o
  -3   5   9     1867.27     1904.68     86.36 o
  -2   5   9      759.97      741.80     63.43 o
  -1   5   9     5110.45     4837.03    146.22 o
   0   5   9       17.31       35.74     38.42 o
   1   5   9     1601.31     1613.73    103.93 o
   2   5   9    11866.23    12222.28    299.28 o
   3   5   9       82.10       97.38     59.56 o
   4   5   9     5475.26     5504.68    209.65 o
   5   5   9     3389.45     3300.73    193.27 o
   6   5   9       44.62       39.90     84.28 o
   7   5   9     1667.45     1926.12    285.88 o
   8   5   9       24.53       92.02    149.49 o
   9   5   9      371.55      311.79    223.34 o
  10   5   9      291.47      215.60    254.91 o
  11   5   9       54.31        0.00    209.65 o
 -14   6   9     2095.69     2041.66    277.84 o
 -13   6   9       50.14       56.88    139.37 o
 -12   6   9     2447.80     2028.26    212.62 o
 -11   6   9      654.71      751.92    148.30 o
 -10   6   9     2284.41     2101.82    167.06 o
  -9   6   9       42.88       32.76     77.13 o
  -8   6   9     1439.76     1250.43    115.84 o
  -7   6   9     1170.60     1069.37    104.82 o
  -6   6   9     5350.61     5137.80    185.23 o
  -5   6   9      171.41      103.93     60.15 o
  -4   6   9       23.69       24.72     53.01 o
  -3   6   9     6918.42     6692.28    220.07 o
  -2   6   9    11942.95    11565.35    305.24 o
  -1   6   9    10059.95     9352.75    269.20 o
   0   6   9      760.50      785.87     85.47 o
   1   6   9    16290.30    16947.94    413.93 o
   2   6   9     2440.76     2515.15    150.98 o
   3   6   9     4486.17     4838.52    234.66 o
   4   6   9     2110.78     2304.91    210.24 o
   5   6   9      481.39      537.81    154.55 o
   6   6   9     5094.72     5423.98    402.61 o
   7   6   9       72.86       38.12    122.99 o
   8   6   9      634.21     1002.96    230.49 o
   9   6   9      157.25      130.43    201.31 o
  10   6   9        8.11       59.56    200.12 o
 -14   7   9     2074.76     1503.55    281.71 o
 -13   7   9     1258.11     1198.02    255.80 o
 -12   7   9     4573.06     4811.42    327.27 o
 -11   7   9     1291.18      979.44    158.43 o
 -10   7   9      251.90      219.47    120.90 o
  -9   7   9     4264.13     3991.60    216.79 o
  -8   7   9       32.98       17.87     74.75 o
  -7   7   9      200.98      169.44     78.32 o
  -6   7   9     5269.16     5394.80    215.30 o
  -5   7   9       15.51       41.69     64.92 o
  -4   7   9      464.02      435.67     87.85 o
  -3   7   9     2287.43     2259.05    143.54 o
  -2   7   9     6568.83     6480.25    230.79 o
  -1   7   9      175.22      257.89     74.15 o
   0   7   9     1791.22     1638.75    118.82 o
   1   7   9     1016.16      874.32    123.88 o
   2   7   9     1507.45     1637.86    154.55 o
   3   7   9      708.42      622.39    136.09 o
   4   7   9       25.85        0.00    111.37 o
   5   7   9     1352.63     1356.74    231.38 o
   6   7   9      152.77        0.00    170.63 o
   7   7   9      356.21      362.71    254.91 o
   8   7   9      238.92       62.24    217.39 o
   9   7   9       60.79        0.00    230.79 o
 -13   8   9     1221.47     1486.58    283.20 o
 -12   8   9      769.51      778.43    216.20 o
 -11   8   9     1810.23     2098.84    238.53 o
 -10   8   9        2.41       47.35    115.54 o
  -9   8   9     1171.39     1000.28    169.44 o
  -8   8   9      524.99      490.17    119.41 o
  -7   8   9     1292.73     1463.35    160.21 o
  -6   8   9      544.67      527.09    114.65 o
  -5   8   9     8945.58     8839.66    294.52 o
  -4   8   9        1.03       49.73     74.15 o
  -3   8   9    16399.03    16094.17    422.86 o
  -2   8   9      226.68      284.39     85.47 o
  -1   8   9     2419.88     2321.59    176.00 o
   0   8   9     6684.50     6725.63    253.72 o
   1   8   9     3634.49     3488.04    248.66 o
   2   8   9     8019.47     7680.65    371.35 o
   3   8   9      308.60      307.92    141.45 o
   4   8   9     6356.71     6801.57    456.22 o
   5   8   9     1420.43     1018.45    312.98 o
   6   8   9     1105.28     1300.16    347.23 o
   7   8   9     1790.92     2239.10    456.52 o
   8   8   9      102.50       14.00    212.62 o
   9   8   9     1227.95      599.46    332.34 o
 -13   9   9     4383.57     4567.83    448.47 o
 -12   9   9       31.59      201.31    186.42 o
 -11   9   9     4069.02     4935.60    425.84 o
 -10   9   9     2157.10     2241.78    253.42 o
  -9   9   9      458.78      326.98    137.28 o
  -8   9   9      561.74      534.24    157.23 o
  -7   9   9       17.83       29.78    111.37 o
  -6   9   9     1379.85     1553.88    173.91 o
  -5   9   9       10.75       93.21     93.80 o
  -4   9   9     2135.31     2098.24    186.72 o
  -3   9   9     4403.11     3892.44    232.28 o
  -2   9   9       12.71       22.93     79.51 o
  -1   9   9      803.94      627.75    140.86 o
   0   9   9     2358.73     2088.12    210.54 o
   1   9   9     2609.81     2840.34    245.08 o
   2   9   9      362.97      371.94    162.59 o
   3   9   9     1343.31     1578.89    262.65 o
   4   9   9      904.79      912.14    306.43 o
   5   9   9        1.40      129.54    207.86 o
   6   9   9        3.91      468.13    262.35 o
   7   9   9      116.45      249.85    245.08 o
   8   9   9      123.28        0.00    207.56 o
 -12  10   9      117.67        0.00    173.91 o
 -11  10   9      599.13      468.72    218.88 o
 -10  10   9      719.34      553.00    215.90 o
  -9  10   9     2812.84     2946.95    286.48 o
  -8  10   9      266.24      328.76    151.58 o
  -7  10   9      270.96      361.52    153.36 o
  -6  10   9       38.24       92.02    122.69 o
  -5  10   9     8465.88     9278.60    441.03 o
  -4  10   9     1447.18     1443.10    207.56 o
  -3  10   9     1305.97     1044.65    179.87 o
  -2  10   9    13354.28    13921.48    546.15 o
  -1  10   9       40.96       28.29    105.72 o
   0  10   9    14687.17    15883.93    594.69 o
   1  10   9      396.85      412.14    169.74 o
   2  10   9     4333.70     5226.25    419.29 o
   3  10   9     4733.27     5496.94    620.00 o
   4  10   9     1114.44      880.27    315.36 o
   5  10   9     2910.28     2681.91    495.53 o
   6  10   9      218.24      211.13    236.15 o
   7  10   9     2510.00     2343.32    505.95 o
 -11  11   9     2410.92     2805.80    384.15 o
 -10  11   9     1769.07     1902.59    323.40 o
  -9  11   9      588.01      645.02    229.60 o
  -8  11   9      476.75      748.65    229.00 o
  -7  11   9      395.63      577.12    169.15 o
  -6  11   9      113.83      155.75    136.39 o
  -5  11   9       20.56      107.80    132.82 o
  -4  11   9       61.97      220.07    134.60 o
  -3  11   9      165.34      109.59    127.16 o
  -2  11   9      115.90       93.21    145.92 o
  -1  11   9     2918.89     2711.69    336.80 o
   0  11   9      112.80       36.93    148.30 o
   1  11   9      344.38      473.79    195.05 o
   2  11   9     1170.71     1335.60    385.34 o
   3  11   9       89.25      619.71    289.75 o
   4  11   9      266.24      432.69    286.48 o
   5  11   9     1091.79     1270.98    402.61 o
   6  11   9      106.18        0.00    233.47 o
 -10  12   9      616.61      103.93    291.54 o
  -9  12   9     1827.93     1495.81    316.85 o
  -8  12   9       66.13       25.91    175.40 o
  -7  12   9      173.25      431.50    229.00 o
  -6  12   9     5375.67     5852.80    501.48 o
  -5  12   9     1488.49     1156.62    273.97 o
  -4  12   9    10024.47    10064.77    635.49 o
  -3  12   9      471.17      207.86    169.44 o
  -2  12   9    11314.24    10796.75    653.65 o
  -1  12   9     1109.96     1103.02    260.57 o
   0  12   9      370.64      748.95    324.30 o
   1  12   9    11545.91     8700.59    844.24 o
   2  12   9       13.83        0.00    191.78 o
   3  12   9     5812.83     6611.28    752.52 o
   4  12   9     1201.00      954.13    377.90 o
  -8  13   9      539.11      537.22    356.46 o
  -7  13   9      696.26      442.82    335.61 o
  -6  13   9       42.02      242.40    181.95 o
  -5  13   9      124.73      175.40    203.39 o
  -4  13   9      171.22       30.08    274.56 o
  -3  13   9       45.53      239.13    278.44 o
  -2  13   9      243.78      256.10    295.11 o
  -1  13   9      122.66        0.00    236.74 o
   0  13   9     1946.55     1913.02    468.13 o
   1  13   9     1092.34      422.57    308.51 o
   2  13   9      636.97      335.02    290.94 o
  -5  14   9     2497.00     2491.92    562.83 o
  -4  14   9     1404.08     1311.18    467.53 o
  -3  14   9     6430.71     6842.37    820.12 o
  -2  14   9      118.49       43.48    283.20 o
  -1  14   9     5654.67     5421.00    742.40 o
  -2 -15  10      463.09      228.41    276.95 o
  -1 -15  10      138.87        0.00    209.05 o
   0 -15  10     2333.88     2373.10    506.54 o
   1 -15  10      243.01      496.72    297.49 o
   2 -15  10       92.83       96.78    245.68 o
   3 -15  10     4007.17     3839.73    630.43 o
   4 -15  10      255.86      244.19    290.35 o
   5 -15  10     1967.26     1273.66    427.63 o
  -5 -14  10      664.09      653.06    354.07 o
  -4 -14  10     8267.75     8305.12    860.62 o
  -3 -14  10      479.16      128.65    248.36 o
  -2 -14  10     6518.34     7222.05    792.42 o
  -1 -14  10     2252.60     1527.08    401.13 o
   0 -14  10     2232.63     1863.88    435.37 o
   1 -14  10     2667.97     2483.29    497.61 o
   2 -14  10     1439.44     1920.46    453.83 o
   3 -14  10     2449.05     1477.35    418.10 o
   4 -14  10       57.42      224.24    262.65 o
   5 -14  10     1939.37     4092.26    633.40 o
   6 -14  10      701.51      691.18    341.57 o
   7 -14  10      361.03      170.04    283.80 o
  -7 -13  10       62.33      410.95    303.15 o
  -6 -13  10     1272.65      893.08    367.48 o
  -5 -13  10       31.86        0.00    219.17 o
  -4 -13  10     4690.56     4241.15    632.51 o
  -3 -13  10      228.40      458.90    273.67 o
  -2 -13  10     1565.68     1290.33    388.32 o
  -1 -13  10     8483.35     7452.84    557.76 o
   0 -13  10      221.65      427.93    199.82 o
   1 -13  10     3908.28     3589.58    401.42 o
   2 -13  10     3349.74     3507.10    399.93 o
   3 -13  10      291.22      674.80    235.55 o
   4 -13  10     2392.01     2540.76    298.09 o
   5 -13  10       63.35      346.63    215.01 o
   6 -13  10     2191.38     2294.49    353.48 o
   7 -13  10      348.85      529.18    234.06 o
   8 -13  10      436.86      379.68    231.68 o
  -8 -12  10     9110.35     9809.27    960.97 o
  -7 -12  10       59.94      179.87    268.31 o
  -6 -12  10     9725.66     8991.83    864.79 o
  -5 -12  10     3401.43     2884.41    511.31 o
  -4 -12  10    10766.12     9847.68    615.54 o
  -3 -12  10     6599.40     7004.66    512.20 o
  -2 -12  10     1280.78     1128.63    258.19 o
  -1 -12  10    15743.45    15599.24    767.41 o
   0 -12  10      289.21      304.05    177.78 o
   1 -12  10     3459.56     3371.60    363.31 o
   2 -12  10      412.28      229.00    143.24 o
   3 -12  10     1599.65     1893.66    255.21 o
   4 -12  10       36.18       92.91    138.18 o
   5 -12  10     2547.26     2228.68    275.76 o
   6 -12  10      123.56      132.22    142.94 o
   7 -12  10     1599.52     1734.64    327.57 o
   8 -12  10     1954.38     1859.41    334.72 o
   9 -12  10     2592.07     3100.91    430.90 o
  -9 -11  10        7.31      126.26    279.92 o
  -8 -11  10     1332.83      922.56    354.97 o
  -7 -11  10      944.84      567.00    310.00 o
  -6 -11  10     7515.22     6521.35    500.29 o
  -5 -11  10     3809.21     3401.98    368.96 o
  -4 -11  10       99.87        0.00    136.69 o
  -3 -11  10     9691.68    10623.43    487.19 o
  -2 -11  10      287.92      161.70    125.07 o
  -1 -11  10     8521.91     8578.49    449.37 o
   0 -11  10     2915.79     2570.84    258.48 o
   1 -11  10     1030.33     1291.82    168.25 o
   2 -11  10     9928.07    10345.59    469.62 o
   3 -11  10       81.56       60.75    114.35 o
   4 -11  10     4308.21     3785.53    315.96 o
   5 -11  10     2820.35     2945.16    293.33 o
   6 -11  10      427.74      197.73    149.79 o
   7 -11  10     1840.10     1486.28    236.15 o
   8 -11  10     1173.25     1287.95    294.22 o
   9 -11  10     2081.73     1731.36    323.40 o
  10 -11  10       69.31      101.25    176.89 o
 -10 -10  10    10198.61     8476.35    885.34 o
  -9 -10  10       60.24      198.93    264.44 o
  -8 -10  10     2791.65     2743.86    525.90 o
  -7 -10  10    11054.39    11448.61    643.53 o
  -6 -10  10     5940.20     5484.14    365.99 o
  -5 -10  10    11580.92    11545.69    503.86 o
  -4 -10  10      149.15       44.37    109.89 o
  -3 -10  10     3532.37     4070.82    295.41 o
  -2 -10  10     3428.24     3452.00    239.13 o
  -1 -10  10    10739.94    10789.00    408.27 o
   0 -10  10      147.11      105.42     96.48 o
   1 -10  10      873.58      795.40    134.30 o
   2 -10  10     5012.67     4663.42    268.61 o
   3 -10  10     1042.92      790.04    142.94 o
   4 -10  10     2706.83     2529.74    256.70 o
   5 -10  10     2600.36     2534.51    263.84 o
   6 -10  10     3275.83     4086.90    332.63 o
   7 -10  10      389.77      301.07    153.66 o
   8 -10  10     3369.22     3897.20    348.12 o
   9 -10  10      344.74      202.50    191.78 o
  10 -10  10     4561.82     4304.58    471.11 o
  11 -10  10      578.28      517.86    251.63 o
 -11  -9  10     1006.29     1256.98    416.91 o
 -10  -9  10      289.30        0.00    225.73 o
  -9  -9  10     5252.81     6606.81    725.42 o
  -8  -9  10     2811.61     2626.53    274.56 o
  -7  -9  10     6533.66     5948.69    369.86 o
  -6  -9  10      959.31      937.75    176.29 o
  -5  -9  10     8287.44     8049.91    354.37 o
  -4  -9  10     1281.19     1344.23    164.98 o
  -3  -9  10    26701.90    27364.70    731.38 o
  -2  -9  10     7108.36     6474.30    303.15 o
  -1  -9  10      143.38       33.35     79.81 o
   0  -9  10    19540.14    19238.55    499.40 o
   1  -9  10      621.14      537.81    104.23 o
   2  -9  10     4567.81     4521.38    228.41 o
   3  -9  10     5742.69     6230.70    297.79 o
   4  -9  10      140.73      137.88     91.12 o
   5  -9  10    14586.29    14120.40    483.32 o
   6  -9  10      839.29      822.20    179.27 o
   7  -9  10      349.22      441.92    155.45 o
   8  -9  10     2315.57     2347.49    271.29 o
   9  -9  10      915.59      797.19    208.16 o
  10  -9  10      979.17     1122.08    277.24 o
  11  -9  10      355.08      370.16    210.24 o
 -11  -8  10     1054.80     1093.49    378.79 o
 -10  -8  10     4665.13     4480.88    623.58 o
  -9  -8  10     5416.47     4911.48    374.03 o
  -8  -8  10       13.22       86.06    117.63 o
  -7  -8  10    19352.38    20451.16    605.41 o
  -6  -8  10      768.66      726.61    133.71 o
  -5  -8  10     2745.64     2637.25    202.20 o
  -4  -8  10     7233.27     6493.35    263.55 o
  -3  -8  10     9863.08     9964.12    325.19 o
  -2  -8  10    12677.31    12840.19    354.67 o
  -1  -8  10      490.11      432.39     85.76 o
   0  -8  10     5800.83     6542.49    229.00 o
   1  -8  10       24.78       47.65     62.83 o
   2  -8  10     5640.60     5711.05    221.56 o
   3  -8  10     1108.86     1257.87    139.07 o
   4  -8  10     6750.27     6891.80    277.24 o
   5  -8  10     2858.17     2709.61    215.30 o
   6  -8  10     6800.01     7464.75    306.73 o
   7  -8  10     3124.74     3059.81    282.01 o
   8  -8  10     3213.43     3010.38    296.90 o
   9  -8  10    12068.02    14301.46    754.90 o
  10  -8  10      499.15      388.32    207.26 o
  11  -8  10     3487.30     3379.05    588.14 o
  12  -8  10      666.49      736.14    266.23 o
 -12  -7  10     1061.44      979.14    377.30 o
 -11  -7  10     1487.53     1139.05    378.20 o
 -10  -7  10        0.17        7.74    116.14 o
  -9  -7  10    17420.67    17095.94    632.21 o
  -8  -7  10      457.13      178.68    104.52 o
  -7  -7  10     4668.72     4574.08    252.53 o
  -6  -7  10    10976.20     9874.78    324.30 o
  -5  -7  10     3293.26     3500.54    189.10 o
  -4  -7  10    20924.96    20715.60    460.39 o
  -3  -7  10      144.68      209.05     71.47 o
  -2  -7  10    22799.13    23216.76    450.56 o
  -1  -7  10    18072.49    17951.50    373.73 o
   0  -7  10     2889.91     2844.51    136.98 o
   1  -7  10    14021.00    15039.98    332.63 o
   2  -7  10      243.54      235.26     65.81 o
   3  -7  10    16159.39    16782.07    398.45 o
   4  -7  10     2170.07     1912.12    154.85 o
   5  -7  10     2862.04     2796.86    166.17 o
   6  -7  10     5246.28     5426.07    253.12 o
   7  -7  10      812.47      871.04    172.72 o
   8  -7  10     4443.59     4014.53    318.34 o
   9  -7  10     2781.34     2876.37    288.86 o
  10  -7  10      342.97      503.86    177.78 o
  11  -7  10        2.23       87.85    163.79 o
  12  -7  10       16.43      220.66    203.39 o
 -13  -6  10     4156.06     5008.27    685.81 o
 -12  -6  10     2387.93     1983.00    451.75 o
 -11  -6  10     2757.40     2824.56    352.29 o
 -10  -6  10       51.78        0.00    110.18 o
  -9  -6  10    12676.98    12144.55    378.49 o
  -8  -6  10     4245.73     4223.58    214.71 o
  -7  -6  10     4137.12     3982.67    200.71 o
  -6  -6  10    21826.58    21858.53    472.30 o
  -5  -6  10      621.01      641.15     90.83 o
  -4  -6  10    16470.83    17251.68    386.83 o
  -3  -6  10        2.17       36.63     52.71 o
  -2  -6  10    10642.95    11111.51    258.19 o
  -1  -6  10    12276.71    13458.71    292.43 o
   0  -6  10    19752.08    19945.81    386.53 o
   1  -6  10      752.93      863.30     83.98 o
   2  -6  10      141.15       92.61     51.22 o
   3  -6  10     6877.53     7413.83    211.73 o
   4  -6  10     5322.06     5405.22    204.29 o
   5  -6  10    13080.85    12992.96    341.57 o
   6  -6  10     8215.03     8243.18    335.02 o
   7  -6  10     6342.42     7305.13    327.87 o
   8  -6  10     4799.44     4733.70    332.93 o
   9  -6  10     6199.28     6470.13    400.53 o
  10  -6  10      141.96      523.82    176.59 o
  11  -6  10     3466.70     4195.59    438.05 o
  12  -6  10     5960.91     6334.63    740.31 o
 -13  -5  10      813.97      822.80    343.06 o
 -12  -5  10     1468.54     1870.13    286.18 o
 -11  -5  10     2138.83     1707.84    218.28 o
 -10  -5  10     8600.44     7973.68    334.42 o
  -9  -5  10     5479.49     5208.98    259.08 o
  -8  -5  10    14417.81    14196.04    387.13 o
  -7  -5  10      476.36      516.67     79.81 o
  -6  -5  10    34784.81    34456.91    602.73 o
  -5  -5  10     1590.07     1396.05    103.93 o
  -4  -5  10    17004.68    16693.32    361.22 o
  -3  -5  10    31928.19    31360.77    536.62 o
  -2  -5  10     5604.87     5786.99    163.19 o
  -1  -5  10    13161.15    13392.00    277.24 o
   0  -5  10     3769.58     4070.82    136.09 o
   1  -5  10    22198.27    22996.98    421.08 o
   2  -5  10     7563.41     8090.41    217.98 o
   3  -5  10      910.80      901.71     86.06 o
   4  -5  10     2414.84     2363.57    117.03 o
   5  -5  10     1713.27     1877.88    132.22 o
   6  -5  10    11184.50    10862.86    337.10 o
   7  -5  10      417.86      390.70    117.93 o
   8  -5  10       36.12      107.80    112.86 o
   9  -5  10       68.37        0.30    119.12 o
  10  -5  10      302.83      278.73    152.47 o
  11  -5  10      434.25      211.73    176.00 o
  12  -5  10       44.57      163.49    190.88 o
 -14  -4  10      992.63      913.33    501.18 o
 -13  -4  10     5289.71     5012.43    506.54 o
 -12  -4  10      107.69      122.69    157.53 o
 -11  -4  10      955.93      743.88    139.66 o
 -10  -4  10    18501.41    17955.37    525.90 o
  -9  -4  10     3360.84     3163.44    178.38 o
  -8  -4  10    10931.74    11889.64    304.94 o
  -7  -4  10     1009.84      899.33     94.10 o
  -6  -4  10    12895.75    12605.53    295.41 o
  -5  -4  10     5619.14     5431.43    158.13 o
  -4  -4  10     3712.14     3602.09    134.60 o
  -3  -4  10     7949.05     7967.72    185.52 o
  -2  -4  10      794.60      870.15     66.11 o
  -1  -4  10     5340.98     5334.35    142.64 o
   0  -4  10     3718.76     3885.29    122.99 o
   1  -4  10     3224.68     3402.57    120.31 o
   2  -4  10      778.16      860.02     74.15 o
   3  -4  10     8393.36     8263.73    207.56 o
   4  -4  10      731.68      757.88     81.60 o
   5  -4  10     8217.53     8445.68    251.34 o
   6  -4  10     2664.67     2651.54    170.63 o
   7  -4  10     4438.96     4384.39    249.55 o
   8  -4  10    12236.89    14003.67    472.60 o
   9  -4  10     7443.00     7456.41    418.10 o
  10  -4  10     8686.02     9261.63    603.33 o
  11  -4  10        3.77        0.00    154.55 o
  12  -4  10     6465.27     8037.11    576.53 o
 -14  -3  10     1299.72     1357.93    330.85 o
 -13  -3  10       22.47       50.33    139.37 o
 -12  -3  10    14530.85    14948.86    569.08 o
 -11  -3  10     1601.98     1521.72    169.15 o
 -10  -3  10     9478.07     9999.56    317.15 o
  -9  -3  10     1922.17     1990.14    140.56 o
  -8  -3  10    16042.76    16314.53    362.41 o
  -7  -3  10     9824.16     9629.70    243.59 o
  -6  -3  10     6728.83     6221.77    178.38 o
  -5  -3  10    31882.87    31950.70    527.39 o
  -4  -3  10     2591.27     3065.17    106.01 o
  -3  -3  10    60348.57    61832.34    927.32 o
  -2  -3  10     4174.91     4446.33    113.16 o
  -1  -3  10     8182.49     8786.05    181.36 o
   0  -3  10    46686.18    47413.54    729.29 o
   1  -3  10     2843.61     3316.51    109.59 o
   2  -3  10     8006.33     7920.97    176.00 o
   3  -3  10      341.88      246.87     54.79 o
   4  -3  10    12423.30    12906.90    284.39 o
   5  -3  10     5158.17     5087.48    175.40 o
   6  -3  10      955.73      988.37    121.20 o
   7  -3  10      150.24       55.69     81.30 o
   8  -3  10     2479.21     2346.90    208.45 o
   9  -3  10     1575.02     1324.28    203.39 o
  10  -3  10     1157.19     1564.00    232.28 o
  11  -3  10      439.50      287.96    149.49 o
  12  -3  10      295.57      454.73    195.35 o
 -14  -2  10       48.71        0.00    191.78 o
 -13  -2  10     1349.82     1266.21    233.47 o
 -12  -2  10     8366.16     8766.70    332.63 o
 -11  -2  10     1099.00     1155.73    142.05 o
 -10  -2  10     8368.37     8421.56    277.24 o
  -9  -2  10     1223.80     1182.53    105.12 o
  -8  -2  10      853.75      820.12     85.76 o
  -7  -2  10     9293.73     8536.21    215.60 o
  -6  -2  10      628.79      586.95     63.73 o
  -5  -2  10    12450.52    15792.50    280.52 o
  -4  -2  10       38.08       16.97     27.99 o
  -3  -2  10    14807.50    22289.73    421.67 o
  -2  -2  10      724.91      910.05     50.62 o
  -1  -2  10     1582.85     1338.87     64.92 o
   0  -2  10     3789.10     3811.14     96.48 o
   1  -2  10     9985.48    10135.95    191.18 o
   2  -2  10      137.50       80.11     40.80 o
   3  -2  10    10195.18    10383.11    231.09 o
   4  -2  10     9440.34     9309.57    228.11 o
   5  -2  10     3959.73     4165.81    157.23 o
   6  -2  10    24908.19    25541.62    584.27 o
   7  -2  10      570.60      582.48    105.72 o
   8  -2  10     5185.52     5574.37    289.75 o
   9  -2  10     4912.03     4904.93    290.05 o
  10  -2  10     5804.39     6532.66    393.98 o
  11  -2  10     5202.89     6353.99    492.25 o
  12  -2  10     1763.76     1384.14    400.83 o
 -14  -1  10     4661.34     4928.16    381.47 o
 -13  -1  10     1170.23     1132.50    215.60 o
 -12  -1  10     5577.48     5412.07    256.99 o
 -11  -1  10     2961.71     2688.76    181.65 o
 -10  -1  10     1880.14     1723.62    126.86 o
  -9  -1  10    40623.78    39118.25    707.55 o
  -8  -1  10     6477.43     6252.74    184.04 o
  -7  -1  10    28777.19    28799.76    516.07 o
  -6  -1  10     6033.25     6684.54    153.96 o
  -5  -1  10    30626.04    43751.30    656.93 o
  -4  -1  10    30844.61    45195.58    622.09 o
  -3  -1  10     1322.06     1854.35     50.33 o
  -2  -1  10    16483.84    18782.93    434.18 o
  -1  -1  10      167.30      159.91     28.29 o
   0  -1  10    38863.01    37489.63    569.68 o
   1  -1  10     6401.18     5962.69    138.77 o
   2  -1  10     4623.81     4270.34    125.07 o
   3  -1  10    10236.27     9856.32    220.96 o
   4  -1  10        3.94       22.33     47.05 o
   5  -1  10     4968.15     5146.74    173.61 o
   6  -1  10      116.64      173.61     70.28 o
   7  -1  10     5057.30     5426.37    247.17 o
   8  -1  10       47.35       42.88     76.83 o
   9  -1  10       36.06      153.66    101.55 o
  10  -1  10       22.27       81.60    125.07 o
  11  -1  10        1.50       65.51    231.68 o
  12  -1  10     1080.11     1583.06    421.08 o
 -14   0  10     2015.27     1614.63    254.91 o
 -13   0  10      249.76      150.98    147.11 o
 -12   0  10     6788.03     6622.00    279.33 o
 -11   0  10      118.27      120.90     81.89 o
 -10   0  10        4.44       87.85     67.90 o
  -9   0  10    33955.09    32434.61    572.95 o
  -8   0  10      641.33      635.19     68.19 o
  -7   0  10     4858.98     5042.21    145.62 o
  -6   0  10     2286.16     2942.78     94.40 o
  -5   0  10     1016.56     1396.64     48.54 o
  -4   0  10     7911.63    11886.37    494.63 o
  -1   0  10     1199.17     1124.16     39.61 o
   0   0  10     8128.96     7606.50    137.28 o
   1   0  10     5968.73     5636.31    115.84 o
   2   0  10     5084.93     4563.07    119.71 o
   3   0  10       24.74      100.36     40.80 o
   4   0  10    21793.04    21080.10    352.88 o
   5   0  10     1320.21     1441.31     95.29 o
   6   0  10    10342.22    10652.32    305.83 o
   7   0  10     9343.29    10593.06    348.71 o
   8   0  10     3318.98     3491.61    237.04 o
   9   0  10    25404.00    28517.75   1100.94 o
  10   0  10     2065.87     1603.31    284.39 o
  11   0  10     3990.01     5652.69    668.25 o
  12   0  10     1951.04     2671.49    523.52 o
 -14   1  10     2333.71     2510.98    287.37 o
 -13   1  10     2294.84     2224.21    193.27 o
 -12   1  10        4.40       43.78    100.36 o
 -11   1  10    21701.94    20652.77    522.62 o
 -10   1  10      133.34      116.14     69.98 o
  -9   1  10     8365.46     8091.60    231.98 o
  -8   1  10     4263.81     4293.27    152.47 o
  -7   1  10     7056.54     7439.44    203.09 o
  -6   1  10    42188.84    54239.53    883.25 o
  -5   1  10     7256.81    10268.76    172.12 o
  -4   1  10    46683.08    63728.08   3336.46 o
  -3   1  10     3822.30     3843.01    462.47 o
  -2   1  10    29436.58    28687.19   1646.49 o
  -1   1  10    15298.12    15172.50    236.74 o
   0   1  10     2040.09     2128.32     67.90 o
   1   1  10    15373.90    14766.91    239.72 o
   2   1  10     1054.62      981.22     64.62 o
   3   1  10    11525.18    11206.80    214.11 o
   4   1  10      508.78      569.97     72.36 o
   5   1  10      908.63      968.12     99.46 o
   6   1  10      890.01      782.90    107.21 o
   7   1  10     2801.40     2694.12    203.09 o
   8   1  10       14.65       95.59     94.40 o
   9   1  10       93.59      268.01    161.70 o
  10   1  10     5836.48     5823.02    480.34 o
  11   1  10       66.20        0.00    207.86 o
  12   1  10      484.28      467.24    318.34 o
 -14   2  10     2288.74     2392.46    279.33 o
 -13   2  10     2515.25     2434.75    226.02 o
 -12   2  10      537.24      610.77    136.39 o
 -11   2  10     2284.72     2358.21    170.34 o
 -10   2  10     4549.00     4238.77    176.89 o
  -9   2  10      658.56      572.36     85.17 o
  -8   2  10     2987.03     3211.69    136.39 o
  -7   2  10      619.88      627.15     66.11 o
  -6   2  10    13551.01    15757.96    284.09 o
  -5   2  10        0.21       17.57     27.10 o
  -4   2  10     6250.46     8505.24    176.29 o
  -3   2  10     2031.43     1998.48     81.89 o
  -2   2  10      138.72      189.99     28.59 o
  -1   2  10      967.12      896.35     49.73 o
   0   2  10     8499.23     8029.66    149.49 o
   1   2  10       11.59       23.82     29.78 o
   2   2  10    12391.97    11829.79    233.77 o
   3   2  10     4773.18     4714.94    137.58 o
   4   2  10     8962.67     8908.74    228.41 o
   5   2  10    15532.34    16433.05    386.53 o
   6   2  10      318.73      343.06     90.23 o
   7   2  10    18564.20    20091.73    667.95 o
   8   2  10      211.86      405.89    172.42 o
   9   2  10     6801.56     7241.70    506.84 o
  10   2  10     7026.42     8072.25    757.58 o
  11   2  10      520.20      614.64    293.92 o
 -14   3  10        5.17        0.00    149.49 o
 -13   3  10     2686.71     3055.64    248.66 o
 -12   3  10     4308.80     4652.11    271.29 o
 -11   3  10    10483.20    10817.59    343.65 o
 -10   3  10     3416.05     3570.53    184.93 o
  -9   3  10     2202.10     2252.20    118.22 o
  -8   3  10    67876.35    65299.82   1025.89 o
  -7   3  10      140.07      137.28     51.52 o
  -6   3  10    26886.79    30335.47    554.79 o
  -5   3  10    15815.72    17748.70    321.32 o
  -4   3  10     6314.68     7208.06    152.77 o
  -3   3  10    32911.24    33633.81    511.90 o
  -2   3  10     2142.77     2085.44     69.68 o
  -1   3  10    31853.76    32526.92    523.52 o
   0   3  10     5301.94     4782.54    130.73 o
   1   3  10    21430.48    20873.73    352.59 o
   2   3  10     3886.99     3834.96    142.94 o
   3   3  10     1258.35     1191.17     97.68 o
   4   3  10     8774.37     8961.75    253.12 o
   5   3  10      405.73      422.86    101.25 o
   6   3  10     3460.56     3612.81    221.86 o
   7   3  10      681.83      565.21    155.15 o
   8   3  10      279.42      103.33    149.19 o
   9   3  10       35.30      221.56    172.42 o
  10   3  10      832.36     1707.24    394.28 o
  11   3  10       43.07        0.00    234.06 o
 -14   4  10     1064.90      980.63    219.17 o
 -13   4  10     1185.82      977.35    166.76 o
 -12   4  10      885.52      567.29    134.60 o
 -11   4  10     1686.33     1679.55    154.55 o
 -10   4  10     1931.48     1767.99    144.43 o
  -9   4  10      499.26      592.01     85.76 o
  -8   4  10     7082.77     6658.93    205.18 o
  -7   4  10        7.79       38.12     49.73 o
  -6   4  10       62.81      113.76     50.92 o
  -5   4  10      385.56      465.75     55.69 o
  -4   4  10       25.58       16.97     38.12 o
  -3   4  10     2493.95     2615.21     99.16 o
  -2   4  10     3480.14     3183.69     96.19 o
  -1   4  10        8.85       46.16     33.65 o
   0   4  10     3217.29     3122.05    123.29 o
   1   4  10    11461.21    10881.02    281.12 o
   2   4  10     1618.00     1578.89    111.37 o
   3   4  10    18760.78    18983.64    411.55 o
   4   4  10     2285.13     2264.71    151.58 o
   5   4  10     2450.60     2527.06    189.99 o
   6   4  10     6127.54     6912.35    359.73 o
   7   4  10     7702.44     8616.91    414.53 o
   8   4  10     7900.00    10128.20    587.25 o
   9   4  10       88.27      220.66    205.18 o
  10   4  10     8645.15     8828.64    816.84 o
  11   4  10       50.12      114.05    252.53 o
 -14   5  10     4102.62     3793.87    337.10 o
 -13   5  10      626.22      685.52    162.89 o
 -12   5  10    12854.20    12714.82    455.92 o
 -11   5  10      160.08      111.67     95.59 o
 -10   5  10    10316.75    10219.03    328.17 o
  -9   5  10    11838.30    11924.78    310.89 o
  -8   5  10    12987.84    12611.19    310.60 o
  -7   5  10    13570.34    13758.58    324.59 o
  -6   5  10      387.54      320.72     67.60 o
  -5   5  10    71078.23    74154.37   1256.38 o
  -4   5  10     1352.69     1233.75     92.32 o
  -3   5  10    21477.28    21834.41    441.63 o
  -2   5  10     9857.56     9580.26    241.21 o
  -1   5  10     3514.07     3208.71    129.24 o
   0   5  10    16953.32    16261.53    395.17 o
   1   5  10     1292.67     1152.75    103.04 o
   2   5  10     7187.01     6922.77    233.17 o
   3   5  10     3901.97     3732.82    202.80 o
   4   5  10      615.65      569.68    113.16 o
   5   5  10      887.68      843.35    136.09 o
   6   5  10      452.54      233.17    115.84 o
   7   5  10      152.78      151.28    149.19 o
   8   5  10     1139.31     1057.76    253.42 o
   9   5  10     1085.51      754.01    303.45 o
  10   5  10      184.17        0.00    221.86 o
 -14   6  10      678.86      709.64    205.48 o
 -13   6  10       79.72       71.47    137.28 o
 -12   6  10     2291.90     2331.41    223.34 o
 -11   6  10      274.26      250.74    119.12 o
 -10   6  10       65.14       58.96     85.47 o
  -9   6  10      584.32      529.47    105.72 o
  -8   6  10     1941.10     1747.44    126.56 o
  -7   6  10        8.96       70.87     60.45 o
  -6   6  10     2729.79     2818.90    142.64 o
  -5   6  10     2592.11     2707.82    136.39 o
  -4   6  10     1173.71     1100.34     99.46 o
  -3   6  10     2172.93     2267.98    131.62 o
  -2   6  10     3512.11     3137.83    150.09 o
  -1   6  10       14.80      120.31     53.90 o
   0   6  10      501.60      456.22     84.57 o
   1   6  10    14106.46    13540.00    372.24 o
   2   6  10      521.83      577.42    106.01 o
   3   6  10     2928.37     2501.75    209.65 o
   4   6  10     5844.23     6601.45    337.40 o
   5   6  10      509.95      345.74    156.64 o
   6   6  10    15895.55    17782.65    782.00 o
   7   6  10       80.69      356.46    227.51 o
   8   6  10     4001.11     4259.62    576.23 o
   9   6  10     2978.53     3441.28    555.38 o
  10   6  10     2031.35     1821.89    454.43 o
 -13   7  10      667.14      665.57    221.26 o
 -12   7  10     5436.69     5761.38    324.89 o
 -11   7  10     6851.25     6896.56    340.97 o
 -10   7  10     4825.53     4383.50    268.01 o
  -9   7  10    21869.13    21395.76    543.47 o
  -8   7  10      689.69      847.52    118.82 o
  -7   7  10    26831.01    26905.50    566.70 o
  -6   7  10     5289.97     5333.45    214.71 o
  -5   7  10     7363.85     7578.51    255.21 o
  -4   7  10     9855.81    10089.79    301.66 o
  -3   7  10       88.83       44.67     65.22 o
  -2   7  10    20373.94    20433.00    479.74 o
  -1   7  10       85.76       64.32     59.26 o
   0   7  10     4590.33     5076.76    210.24 o
   1   7  10      668.60      516.07    104.82 o
   2   7  10     2814.15     2598.83    218.28 o
   3   7  10     1918.46     2308.48    216.79 o
   4   7  10     2738.97     3276.01    311.79 o
   5   7  10     1200.90     1301.35    237.04 o
   6   7  10      182.42      321.02    219.47 o
   7   7  10     1640.56     1890.09    417.50 o
   8   7  10     2316.36     3215.86    548.23 o
   9   7  10     1257.15     1136.97    402.32 o
 -13   8  10       82.03        0.00    185.23 o
 -12   8  10      476.03      413.34    183.74 o
 -11   8  10        3.48       36.03    127.75 o
 -10   8  10      680.30      369.56    143.54 o
  -9   8  10      244.46      186.12    130.14 o
  -8   8  10      349.56      391.30    112.27 o
  -7   8  10      229.16      172.72    100.65 o
  -6   8  10       43.65       47.35     86.66 o
  -5   8  10       85.73       73.26     78.02 o
  -4   8  10      396.84      195.95     82.79 o
  -3   8  10      120.60       82.49     77.72 o
  -2   8  10        0.56       22.93     73.26 o
  -1   8  10     2143.85     2072.63    151.28 o
   0   8  10     2687.43     2537.49    183.74 o
   1   8  10     3652.63     3424.91    248.95 o
   2   8  10     6934.93     6966.84    357.65 o
   3   8  10      152.86      160.21    143.54 o
   4   8  10     8371.32     8281.30    508.93 o
   5   8  10     1417.64     1363.59    369.26 o
   6   8  10     2335.16     2299.25    452.64 o
   7   8  10     4894.54     5105.64    640.85 o
   8   8  10     1129.62     1462.16    411.25 o
 -12   9  10       67.15       64.32    174.21 o
 -11   9  10     8542.24     7151.77    490.76 o
 -10   9  10      551.54      362.71    148.30 o
  -9   9  10     6617.15     6645.23    372.84 o
  -8   9  10    13809.09    14548.63    556.87 o
  -7   9  10     3567.52     3617.87    240.02 o
  -6   9  10    15311.41    15441.11    492.55 o
  -5   9  10     1265.96     1290.93    162.00 o
  -4   9  10    15703.45    16715.96    511.31 o
  -3   9  10     2729.84     2891.86    206.37 o
  -2   9  10     7609.39     7416.51    318.94 o
  -1   9  10     4155.19     4275.10    284.99 o
   0   9  10       10.77        0.00     94.10 o
   1   9  10     6925.09     8001.37    390.70 o
   2   9  10      403.29      655.44    184.93 o
   3   9  10      896.96      602.73    204.29 o
   4   9  10      158.91      143.83    200.12 o
   5   9  10     2343.67     3535.68    538.71 o
   6   9  10      211.26      401.42    266.52 o
   7   9  10     2631.81     3108.35    560.15 o
 -11  10  10       15.93        0.00    180.76 o
 -10  10  10       12.01        0.00    161.70 o
  -9  10  10       25.97      117.63    142.34 o
  -8  10  10      238.15      254.02    151.58 o
  -7  10  10      888.64     1066.99    189.10 o
  -6  10  10      264.42      297.49    140.26 o
  -5  10  10      207.29      214.41    133.41 o
  -4  10  10      109.52       85.47    122.99 o
  -3  10  10      766.30      458.00    152.17 o
  -2  10  10     2629.76     2347.49    243.30 o
  -1  10  10     1690.77     1739.40    215.60 o
   0  10  10     1511.69     1535.71    223.94 o
   1  10  10     1627.78     1744.17    276.65 o
   2  10  10     3117.48     3063.98    340.38 o
   3  10  10     1096.97      857.64    321.02 o
   4  10  10      643.06      987.48    325.19 o
   5  10  10     4022.25     3846.88    589.33 o
   6  10  10      603.98      560.15    304.34 o
 -10  11  10     6307.28     6615.45    516.07 o
  -9  11  10      931.08     1033.64    257.29 o
  -8  11  10    11098.71    11126.70    645.02 o
  -7  11  10     1695.74     1886.21    253.12 o
  -6  11  10     5753.71     6471.62    397.55 o
  -5  11  10    10395.92    10349.46    494.93 o
  -4  11  10      221.90      247.76    156.94 o
  -3  11  10     6218.32     6566.31    392.49 o
  -2  11  10       20.17       51.22    148.00 o
  -1  11  10     5228.85     6617.83    487.19 o
   0  11  10      505.40      228.41    184.63 o
   1  11  10     1982.62     2323.67    323.40 o
   2  11  10       41.50      154.85    215.30 o
   3  11  10      509.23      719.17    329.66 o
   4  11  10     1140.16     1639.64    445.50 o
   5  11  10     2004.02     1912.72    459.79 o
  -9  12  10      441.44      558.36    243.89 o
  -8  12  10      263.54       38.71    192.37 o
  -7  12  10     1183.29     1102.43    274.86 o
  -6  12  10        4.95        0.00    169.15 o
  -5  12  10      332.68      732.27    236.45 o
  -4  12  10      235.36      231.98    193.27 o
  -3  12  10      734.45      288.56    208.16 o
  -2  12  10     2634.92     2866.84    373.73 o
  -1  12  10        8.50       22.63    160.51 o
   0  12  10      887.99     1198.31    381.47 o
   1  12  10     3243.81     3894.52    603.92 o
   2  12  10      647.12       24.72    232.87 o
   3  12  10     2440.35     2849.87    540.19 o
  -7  13  10     6842.91     6861.13    583.37 o
  -6  13  10      235.19      279.03    233.77 o
  -5  13  10     3616.05     3756.65    449.67 o
  -4  13  10      152.65        0.00    198.33 o
  -3  13  10     2930.37     1678.95    444.90 o
  -2  13  10     2311.02     1888.30    478.85 o
  -1  13  10      483.18     1058.95    383.26 o
   0  13  10      248.71      386.83    305.83 o
   1  13  10      167.88      149.79    245.08 o
  -1 -15  11     1101.60     1040.19    401.72 o
   0 -15  11     3828.33     3455.58    606.90 o
   1 -15  11      948.32      515.78    314.17 o
   2 -15  11     1674.57     1288.84    436.86 o
   3 -15  11     5246.53     5986.81    768.01 o
  -4 -14  11     1050.31      686.41    353.48 o
  -3 -14  11       40.29        0.00    208.45 o
  -2 -14  11      822.36      535.43    328.17 o
  -1 -14  11     2106.80     1501.76    423.76 o
   0 -14  11     1076.38      404.10    273.37 o
   1 -14  11      344.88      270.40    255.21 o
   2 -14  11        0.11        0.00    207.26 o
   3 -14  11      385.42       53.01    223.94 o
   4 -14  11      111.44      281.12    262.95 o
   5 -14  11      156.64      381.17    300.47 o
   6 -14  11       80.73        0.00    215.30 o
  -6 -13  11      787.52      603.03    330.85 o
  -5 -13  11      314.62      396.36    272.78 o
  -4 -13  11      276.06        0.00    209.35 o
  -3 -13  11      237.72      188.20    227.81 o
  -2 -13  11     1914.11     2077.40    454.13 o
  -1 -13  11     3095.95     3080.96    530.67 o
   0 -13  11      993.35     1263.23    363.31 o
   1 -13  11     5483.77     5320.65    650.97 o
   2 -13  11     2004.57     1489.85    387.73 o
   3 -13  11     6922.72     6658.03    735.55 o
   4 -13  11     2755.09     2063.70    473.79 o
   5 -13  11     1471.51      853.47    333.23 o
   6 -13  11     5560.36     5813.20    735.84 o
   7 -13  11       13.27        0.00    196.54 o
  -7 -12  11      820.75     1447.57    437.46 o
  -6 -12  11      155.59      105.72    229.90 o
  -5 -12  11       64.20      141.15    231.38 o
  -4 -12  11     2572.31     3122.65    522.92 o
  -3 -12  11       20.20      144.43    164.68 o
  -2 -12  11       10.70       86.96    142.34 o
  -1 -12  11     1447.55     1481.81    268.61 o
   0 -12  11       42.03      178.38    153.07 o
   1 -12  11       20.96      108.69    158.72 o
   2 -12  11     3027.60     3261.42    377.30 o
   3 -12  11      324.45       41.69    163.19 o
   4 -12  11     1132.68      971.99    256.99 o
   5 -12  11      205.09       22.93    215.01 o
   6 -12  11       22.60       93.80    206.97 o
   7 -12  11       22.51       44.07    208.75 o
   8 -12  11        4.53        0.00    213.52 o
   9 -12  11      141.09      164.08    255.80 o
  -9 -11  11     2144.75     2298.95    523.82 o
  -8 -11  11      585.87      333.82    291.54 o
  -7 -11  11       41.80      408.87    254.02 o
  -6 -11  11      112.07        6.85    210.24 o
  -5 -11  11      835.64      822.80    228.70 o
  -4 -11  11        3.54       79.21    127.75 o
  -3 -11  11     4660.10     5039.24    377.00 o
  -2 -11  11      137.28      120.61    111.08 o
  -1 -11  11     1933.63     2233.44    249.85 o
   0 -11  11     2687.74     2359.11    256.99 o
   1 -11  11     5960.60     6129.45    369.26 o
   2 -11  11     5307.64     5030.90    424.95 o
   3 -11  11      584.19      494.33    190.29 o
   4 -11  11     8282.45     8996.89    573.85 o
   5 -11  11     2082.88     2282.28    331.14 o
   6 -11  11     3148.80     3098.53    383.56 o
   7 -11  11     2721.50     2661.37    509.22 o
   8 -11  11      735.37      556.87    290.64 o
   9 -11  11     3118.17     3369.52    579.80 o
 -10 -10  11       50.41        0.00    245.98 o
  -9 -10  11      602.40      477.96    293.62 o
  -8 -10  11      443.43      191.18    259.97 o
  -7 -10  11       17.95       93.80    225.73 o
  -6 -10  11      737.68      849.00    175.10 o
  -5 -10  11       10.68       81.30    105.12 o
  -4 -10  11       13.44       17.57    118.82 o
  -3 -10  11      654.70      602.73    152.17 o
  -2 -10  11     1325.13     1413.62    177.78 o
  -1 -10  11      840.46      838.58    145.92 o
   0 -10  11     2141.19     2011.58    219.47 o
   1 -10  11      795.87      613.15    148.60 o
   2 -10  11      895.92     1058.05    170.34 o
   3 -10  11      117.80      234.66    127.45 o
   4 -10  11      636.22      337.99    172.12 o
   5 -10  11      978.41      553.30    191.18 o
   6 -10  11      127.78       64.92    146.81 o
   7 -10  11       12.61      144.13    169.44 o
   8 -10  11       31.36        0.00    187.31 o
   9 -10  11        2.71        0.00    198.33 o
  10 -10  11     1124.08     1524.69    433.88 o
 -10  -9  11     1338.22     1156.03    391.89 o
  -9  -9  11        9.28      154.55    241.21 o
  -8  -9  11      350.76      322.81    152.17 o
  -7  -9  11        0.81       27.99    109.59 o
  -6  -9  11      324.62      368.96    141.75 o
  -5  -9  11       49.10       73.85     93.80 o
  -4  -9  11        1.46       67.60     91.42 o
  -3  -9  11     5298.21     4359.08    256.40 o
  -2  -9  11     2760.47     2819.49    208.45 o
  -1  -9  11      433.90      351.99    104.52 o
   0  -9  11    16217.82    17049.48    519.94 o
   1  -9  11       75.73      178.38     92.61 o
   2  -9  11     4997.70     5194.68    275.46 o
   3  -9  11     5213.22     5167.58    316.55 o
   4  -9  11     6957.79     7466.54    391.30 o
   5  -9  11     7826.72     8162.48    420.18 o
   6  -9  11      178.26       28.89    146.81 o
   7  -9  11     5580.72     6187.22    484.81 o
   8  -9  11      898.14      678.07    232.58 o
   9  -9  11     1402.55     1695.33    422.86 o
  10  -9  11     1263.48      283.80    273.97 o
  11  -9  11      347.22      158.13    262.95 o
 -11  -8  11     1901.37      886.82    375.52 o
 -10  -8  11     1263.22     1842.14    434.48 o
  -9  -8  11      489.49      303.15    149.19 o
  -8  -8  11     1187.89     1206.95    201.31 o
  -7  -8  11       94.18        9.83    100.65 o
  -6  -8  11        0.34       61.35     92.61 o
  -5  -8  11      327.12      162.30    101.84 o
  -4  -8  11     1192.53     1058.05    127.16 o
  -3  -8  11      256.22      159.02     84.28 o
  -2  -8  11        4.35       47.05     72.07 o
  -1  -8  11     2340.31     2358.21    175.70 o
   0  -8  11      459.07      560.44    101.25 o
   1  -8  11     1802.71     1848.10    149.19 o
   2  -8  11      363.54      234.96    100.95 o
   3  -8  11     1918.36     2323.67    169.74 o
   4  -8  11     1497.59     1256.98    142.05 o
   5  -8  11      153.06       83.68     94.70 o
   6  -8  11       27.31       84.28    108.99 o
   7  -8  11       89.19       32.76    134.60 o
   8  -8  11      195.22      243.30    170.34 o
   9  -8  11      142.24       61.94    170.04 o
  10  -8  11      884.80     1614.33    432.69 o
  11  -8  11      358.62      969.02    372.54 o
 -12  -7  11     1789.54     1619.39    439.24 o
 -11  -7  11      791.76      496.12    218.88 o
 -10  -7  11      765.60      644.42    213.22 o
  -9  -7  11     1202.11      839.18    170.63 o
  -8  -7  11       73.62       41.39     88.74 o
  -7  -7  11        9.47       43.48     87.55 o
  -6  -7  11      556.69      487.19    102.44 o
  -5  -7  11      211.53      128.35     82.19 o
  -4  -7  11     3237.35     2891.56    158.72 o
  -3  -7  11      146.34      126.56     68.79 o
  -2  -7  11     3461.59     3416.86    161.40 o
  -1  -7  11      338.86      378.20     79.81 o
   0  -7  11     9299.91     9434.35    268.91 o
   1  -7  11     9240.93     9380.75    269.20 o
   2  -7  11     1060.06     1122.68    111.97 o
   3  -7  11    17712.36    17981.28    421.97 o
   4  -7  11     1399.11     1476.15    142.05 o
   5  -7  11     3549.78     3709.00    189.99 o
   6  -7  11     6218.29     5449.00    285.58 o
   7  -7  11     3403.68     3309.66    294.52 o
   8  -7  11     3248.26     2782.57    348.71 o
   9  -7  11       63.57      201.31    149.49 o
  10  -7  11     1816.89     2236.42    468.43 o
  11  -7  11      213.86       21.74    249.85 o
 -12  -6  11      650.27      643.83    335.61 o
 -11  -6  11     1221.07     1000.28    235.55 o
 -10  -6  11     1493.91     1363.29    156.94 o
  -9  -6  11       53.63      150.09     98.87 o
  -8  -6  11       40.85       11.91     79.81 o
  -7  -6  11       18.46       59.26     76.83 o
  -6  -6  11       68.19       47.35     71.47 o
  -5  -6  11       22.11       25.61     61.94 o
  -4  -6  11        2.76       12.21     58.67 o
  -3  -6  11     1469.00     1279.02    107.21 o
  -2  -6  11       93.41      117.93     59.26 o
  -1  -6  11     6851.49     6865.59    210.24 o
   0  -6  11     2779.06     2718.25    135.50 o
   1  -6  11      280.32      508.63     71.77 o
   2  -6  11     2496.27     2272.75    123.58 o
   3  -6  11      745.27      800.76     96.78 o
   4  -6  11       28.82       39.31     56.58 o
   5  -6  11     1130.52     1269.49    121.80 o
   6  -6  11       10.40       43.18     81.89 o
   7  -6  11       92.79      118.82    100.95 o
   8  -6  11      955.96     1004.15    231.98 o
   9  -6  11      876.36      955.02    235.55 o
  10  -6  11       58.45      213.22    216.20 o
  11  -6  11      316.56       97.68    229.60 o
  12  -6  11      222.12      678.37    321.91 o
 -13  -5  11     1845.71     1471.09    413.34 o
 -12  -5  11       10.05        0.00    155.45 o
 -11  -5  11     2970.35     3026.46    266.52 o
 -10  -5  11      174.59      191.78    109.89 o
  -9  -5  11     1133.71     1098.26    142.34 o
  -8  -5  11      624.01      438.05     87.25 o
  -7  -5  11       96.59      122.99     60.45 o
  -6  -5  11        6.34       33.05     58.07 o
  -5  -5  11       39.44       94.70     58.67 o
  -4  -5  11     4422.35     4308.16    161.11 o
  -3  -5  11     8602.00     8790.52    234.66 o
  -2  -5  11        3.78       65.51     50.03 o
  -1  -5  11    12067.76    11639.20    275.46 o
   0  -5  11     1823.74     1898.72    108.40 o
   1  -5  11     6566.61     6507.05    180.46 o
   2  -5  11     2880.03     2766.49    124.48 o
   3  -5  11     4701.00     4532.99    163.49 o
   4  -5  11    10906.20    11275.89    275.76 o
   5  -5  11      175.18      142.64     77.72 o
   6  -5  11     5801.99     5872.46    251.93 o
   7  -5  11      456.03      452.35    118.52 o
   8  -5  11      843.56     1047.63    234.96 o
   9  -5  11     1993.88     1722.13    283.80 o
  10  -5  11      138.41       64.92    205.77 o
  11  -5  11      196.64       59.86    205.18 o
  12  -5  11       17.11        7.44    217.39 o
 -13  -4  11       32.70       17.27    146.81 o
 -12  -4  11     1103.13     1047.33    238.83 o
 -11  -4  11     1237.53     1097.66    158.43 o
 -10  -4  11      510.79      398.15    111.67 o
  -9  -4  11      522.32      470.21     98.27 o
  -8  -4  11       30.47      126.26     65.51 o
  -7  -4  11        3.34       98.87     60.45 o
  -6  -4  11       41.43      106.31     52.41 o
  -5  -4  11     1751.27     1525.59     98.57 o
  -4  -4  11      811.98      759.37     74.45 o
  -3  -4  11      262.37      160.81     54.50 o
  -2  -4  11     1131.81      963.06     78.62 o
  -1  -4  11      242.44      205.18     52.11 o
   0  -4  11     3547.25     3385.30    127.45 o
   1  -4  11     2254.61     2218.55    102.14 o
   2  -4  11     1377.09     1316.84     88.74 o
   3  -4  11     3825.05     3752.48    132.82 o
   4  -4  11     1409.56     1405.88    104.23 o
   5  -4  11     1029.71      946.09    104.52 o
   6  -4  11      327.23      207.56     85.17 o
   7  -4  11       77.21      150.38     96.48 o
   8  -4  11      217.72      236.45    163.49 o
   9  -4  11      399.84      216.20    177.48 o
  10  -4  11      140.34      133.11    155.45 o
  11  -4  11      233.91        0.00    220.37 o
  12  -4  11     1250.26     1584.85    290.64 o
 -14  -3  11      156.18      673.01    485.40 o
 -13  -3  11     1412.51     1307.90    237.94 o
 -12  -3  11     4206.40     4104.17    245.38 o
 -11  -3  11     1575.29     1371.03    162.30 o
 -10  -3  11     1226.00     1464.84    139.37 o
  -9  -3  11      182.99      196.24     75.34 o
  -8  -3  11      565.87      630.13     82.49 o
  -7  -3  11       35.60        7.74     52.11 o
  -6  -3  11      132.57      163.79     53.90 o
  -5  -3  11      646.99      560.15     60.15 o
  -4  -3  11      239.27      187.01     46.46 o
  -3  -3  11     6317.15     6803.06    170.04 o
  -2  -3  11       13.73       76.83     39.90 o
  -1  -3  11     8413.64     8363.79    195.05 o
   0  -3  11    10175.77    10460.54    231.98 o
   1  -3  11     1045.53      912.14     68.19 o
   2  -3  11    13066.01    12536.45    243.59 o
   3  -3  11     1468.86     1657.21     97.08 o
   4  -3  11     4168.14     3884.99    148.60 o
   5  -3  11     3447.79     3328.72    165.87 o
   6  -3  11     1268.21     1306.41    130.43 o
   7  -3  11     2715.96     2564.29    229.30 o
   8  -3  11        2.51       35.44    105.12 o
   9  -3  11      977.83      766.81    204.88 o
  10  -3  11       60.47       75.34    119.12 o
  11  -3  11      433.28      222.45    168.25 o
  12  -3  11       24.02       58.37    158.13 o
 -14  -2  11      147.85      203.09    170.63 o
 -13  -2  11      838.92      888.91    209.65 o
 -12  -2  11     1402.04     1292.42    160.21 o
 -11  -2  11     1242.71     1005.05    139.37 o
 -10  -2  11       19.63       76.53     72.07 o
  -9  -2  11        4.09       48.24     61.05 o
  -8  -2  11      101.46      215.90     62.24 o
  -7  -2  11      421.82      279.33     58.67 o
[truncated: 162,635 more chars]
